# Supplementary material for: N,N,N-Trimethyl-N-(methyl 5-de­oxy-2,3-O-iso­propyl­idene-β-d-ribo­furan­osid-5-yl)ammonium 4-methyl­benzene­sulfonate sesquihydrate
Source: Acta Crystallogr Sect E Struct Rep Online. 2013 Jun 8;69(Pt 7):o1019–20. doi: 10.1107/S1600536813014797 (PMC3772458; doi:10.1107/S1600536813014797)
Supplement: Supplementary file 1 [file e-69-o1019-sup1.cif]

##############################################################################
#                                                                            #
# This CIF contains the data in a paper accepted for publication in          #
# Acta Crystallographica Section E. It conforms to the requirements of       #
# Notes for Authors for Acta Crystallographica Section E, and has been       #
# peer reviewed under the auspices of the IUCr Commission on Journals.       #
#                                                                            #
# Full details of the Crystallographic Information File format               #
# are given in the paper "The Crystallographic Information File (CIF):       #
# a New Standard Archive File for Crystallography" by S. R. Hall, F. H.      #
# Allen and I. D. Brown [Acta Cryst. (1991), A47, 655-685].                  #
#                                                                            #
# The current version of the core CIF dictionary is obtainable from          #
# ftp://ftp.iucr.org/pub/cif_core.dic.                                       #
#                                                                            #
# Software is freely available for graphical display of the structure(s)     #
# in this CIF. For information consult the CIF software page                 #
# http://www.iucr.org/resources/cif/software.                                #
#                                                                            #
# This file may be used for bona fide research purposes within the           #
# scientific community so long as proper attribution is given to the journal # 
# article from which it was obtained.                                        #
#                                                                            #
##############################################################################
data_global
_audit_creation_method     'WinGX routine CIF_UPDATE'
_audit_conform_dict_name     cif_core.dic
_audit_conform_dict_version     2.4
_journal_date_recd_electronic     2013-05-16
_journal_date_accepted     2013-05-29
_journal_name_full     'Acta Crystallographica, Section E'
_journal_year     2013
_journal_volume     69
_journal_issue      7
_journal_page_first     o1019
_journal_page_last     o1020
_journal_paper_category     QO
_journal_paper_doi     10.1107/S1600536813014797
_journal_coeditor_code     TK5228
_publ_contact_author_name     'Chojnacki, Jaroslaw'
_publ_contact_author_address
;
Department of Chemistry
Gda\'nsk University of Technology
Narutowicza 11/12,
PL-80233 Gda\'nsk, Poland
;
_publ_contact_author_email     'jaroslaw.chojnacki@pg.gda.pl'
_publ_contact_author_fax     '48(58)3472694'
_publ_contact_author_phone     '48(58)3472776'
_publ_section_title
;
<i>N</i>,<i>N</i>,<i>N</i>-Trimethyl-<i>N</i>-(methyl
5-deoxy-2,3-<i>O</i>-isopropylidene-\b-D-ribofuranosid-5-yl)ammonium
4-methylbenzenesulfonate sesquihydrate
;
loop_
    _publ_author_name
    _publ_author_footnote
    _publ_author_address
    'Dmochowska, Barbara' .
;
Department of Chemistry
University of Gdansk
Sobieskiego 18
PL-80952 Gda\'nsk
Poland
;
    'Sikora, Karol' .
;
Department of Chemistry
University of Gdansk
Sobieskiego 18
Gda\'nsk
PL-80952
Poland
;
    'Chojnacki, Jaroslaw' .
;
Department of Chemistry
Gda\'nsk University of Technology
G. Narutowicza Str. 11/12,
PL-80233 Gda\'nsk, Poland
;
    'Wojnowski, Wieslaw' .
;
Department of Chemistry
Gda\'nsk University of Technology
G. Narutowicza Str. 11/12,
PL-80233 Gda\'nsk, Poland
;
    'Wi\'sniewski, Andrzej' .
;
Department of Chemistry
University of Gdansk
Sobieskiego 18
PL-80952 Gda\'nsk
Poland
;
_publ_section_synopsis     .
data_I
_audit_creation_method     'WinGX routine CIF_UPDATE'
_audit_conform_dict_name     cif_core.dic
_audit_conform_dict_version     2.4
_chemical_name_systematic
;\
<i>N</i>,<i>N</i>,<i>N</i>-Trimethyl-<i>N</i>-(methyl
5-deoxy-2,3-<i>O</i>-isopropylidene-\b-D-ribofuranosid-5-yl)ammonium
4-methylbenzenesulfonate sesquihydrate
;
_chemical_formula_moiety     'C12 H24 N O4 +, C7 H7 O3 S -, 1.5(H2 O)'
_chemical_formula_sum     'C19 H34 N O8.5 S'
_chemical_formula_iupac     'C12 H24 N O4 +, C7 H7 O3 S -, 1.5H2 O'
_chemical_formula_weight     444.53
_symmetry_cell_setting     monoclinic
_symmetry_space_group_name_H-M     'P 21'
_symmetry_space_group_name_Hall     'P 2yb'
loop_
    _symmetry_equiv_pos_as_xyz
    'x, y, z'
    '-x, y+1/2, -z'
_cell_length_a     11.4896(15)
_cell_length_b     7.9311(11)
_cell_length_c     13.4853(17)
_cell_angle_alpha     90
_cell_angle_beta     111.619(12)
_cell_angle_gamma     90
_cell_volume     1142.4(3)
_cell_formula_units_Z     2
_cell_measurement_reflns_used     3067
_cell_measurement_theta_min     2
_cell_measurement_theta_max     30
_cell_measurement_temperature     200(2)
_exptl_crystal_description     block
_exptl_crystal_colour     colourless
_exptl_crystal_size_max     0.37
_exptl_crystal_size_mid     0.2
_exptl_crystal_size_min     0.17
_exptl_crystal_density_diffrn     1.292
_exptl_crystal_density_method     'not measured'
_exptl_crystal_F_000     478
_exptl_absorpt_coefficient_mu     0.187
_exptl_absorpt_correction_type     none
_exptl_special_details     ?
_diffrn_ambient_temperature     200(2)
_diffrn_radiation_type     MoK\a
_diffrn_radiation_wavelength     0.71073
_diffrn_radiation_monochromator     graphite
_diffrn_measurement_device_type     'Kuma KM4CCD (Sapphire2 detector)'
_diffrn_measurement_method     '\w scans, 1 deg frames'
_diffrn_reflns_number     26053
_diffrn_reflns_av_R_equivalents     0.0382
_diffrn_reflns_theta_min     2.93
_diffrn_reflns_theta_max     26
_diffrn_reflns_theta_full     26
_diffrn_measured_fraction_theta_max     0.998
_diffrn_measured_fraction_theta_full     0.998
_diffrn_reflns_limit_h_min     -14
_diffrn_reflns_limit_h_max     14
_diffrn_reflns_limit_k_min     -9
_diffrn_reflns_limit_k_max     9
_diffrn_reflns_limit_l_min     -16
_diffrn_reflns_limit_l_max     16
_diffrn_standards_interval_count     40
_refine_special_details
;
Refinement of <i>F</i>^2^ against ALL reflections. The weighted <i>R</i>-factor
<i>wR</i> and goodness of fit <i>S</i> are based on <i>F</i>^2^, conventional
<i>R</i>-factors <i>R</i> are based on <i>F</i>, with <i>F</i> set to zero for
negative <i>F</i>^2^. The threshold expression of <i>F</i>^2^ >
2\s(<i>F</i>^2^) is used only for calculating <i>R</i>-factors(gt) <i>etc</i>.
and is not relevant to the choice of reflections for refinement.
<i>R</i>-factors based on <i>F</i>^2^ are statistically about twice as large
as those based on <i>F</i>, and <i>R</i>- factors based on ALL data will be
even larger.
;
_reflns_number_total     4481
_reflns_number_gt     4325
_reflns_threshold_expression     I>2\s(I)
_refine_ls_structure_factor_coef     Fsqd
_refine_ls_matrix_type     full
_refine_ls_R_factor_all     0.0536
_refine_ls_R_factor_gt     0.0514
_refine_ls_wR_factor_gt     0.1356
_refine_ls_wR_factor_ref     0.1392
_refine_ls_goodness_of_fit_ref     1.073
_refine_ls_restrained_S_all     1.175
_refine_ls_number_reflns     4481
_refine_ls_number_parameters     283
_refine_ls_number_restraints     40
_refine_ls_hydrogen_treatment     constr
_refine_ls_weighting_scheme     calc
_refine_ls_weighting_details
         'calc w=1/[\s^2^(Fo^2^)+(0.0737P)^2^+0.6709P] where P=(Fo^2^+2Fc^2^)/3'
_atom_sites_solution_hydrogens     geom
_atom_sites_solution_primary     direct
_atom_sites_solution_secondary     difmap
_refine_ls_shift/su_max     0.007
_refine_ls_shift/su_mean     0
_refine_diff_density_max     0.397
_refine_diff_density_min     -0.309
_refine_ls_extinction_method     none
_refine_ls_abs_structure_details     'Flack & Bernardinelli (1999)'
_refine_ls_abs_structure_Flack     0.08(12)
loop_
    _atom_type_symbol
    _atom_type_description
    _atom_type_scat_dispersion_real
    _atom_type_scat_dispersion_imag
    _atom_type_scat_source
    C C 0.0033 0.0016 'International Tables Vol C Tables 4.2.6.8 and 6.1.1.4'
    H H 0 0 'International Tables Vol C Tables 4.2.6.8 and 6.1.1.4'
    O O 0.0106 0.006 'International Tables Vol C Tables 4.2.6.8 and 6.1.1.4'
    S S 0.1246 0.1234 'International Tables Vol C Tables 4.2.6.8 and 6.1.1.4'
    N N 0.0061 0.0033 'International Tables Vol C Tables 4.2.6.8 and 6.1.1.4'
_computing_data_collection     'CrysAlis CCD (Oxford Diffraction, 2006)'
_computing_cell_refinement     'CrysAlis CCD (Oxford Diffraction, 2006)'
_computing_data_reduction     'CrysAlis RED (Oxford Diffraction, 2006)'
_computing_structure_solution     'SHELXS97 (Sheldrick, 2008)'
_computing_structure_refinement
                         'SHELXL97 (Sheldrick, 2008) and WinGX (Farrugia, 2012)'
_computing_molecular_graphics     '<i>Mercury</i> (Macrae <i>et al.</i>, 2006)'
_computing_publication_material
                 '<i>PLATON</i> (Spek, 2009) and <i>publCIF</i> (Westrip, 2010)'
loop_
    _atom_site_type_symbol
    _atom_site_label
    _atom_site_fract_x
    _atom_site_fract_y
    _atom_site_fract_z
    _atom_site_U_iso_or_equiv
    _atom_site_adp_type
    _atom_site_calc_flag
    _atom_site_refinement_flags
    _atom_site_occupancy
    _atom_site_symmetry_multiplicity
    _atom_site_disorder_assembly
    _atom_site_disorder_group
    C C1 0.4006(3) 0.9674(4) 0.8428(2) 0.0299(6) Uani d . 1 1 . .
    H H1 0.4517 1.0147 0.9144 0.036 Uiso calc R 1 1 . .
    C C2 0.4217(3) 0.7801(4) 0.8398(2) 0.0294(6) Uani d . 1 1 . .
    H H2 0.3676 0.7123 0.8683 0.035 Uiso calc R 1 1 . .
    C C3 0.3957(3) 0.7445(4) 0.7215(2) 0.0284(6) Uani d . 1 1 . .
    H H3 0.3089 0.701 0.6836 0.034 Uiso calc R 1 1 . .
    C C4 0.4153(3) 0.9195(3) 0.6776(2) 0.0261(6) Uani d . 1 1 . .
    H H4 0.4913 0.9144 0.6584 0.031 Uiso calc R 1 1 . .
    O O5 0.43649(19) 1.0397(3) 0.76273(15) 0.0295(5) Uani d . 1 1 . .
    O O6 0.5509(2) 0.7393(3) 0.88856(15) 0.0322(5) Uani d . 1 1 . .
    C C7 0.5743(3) 0.6006(4) 0.8296(2) 0.0314(6) Uani d . 1 1 . .
    O O8 0.4872(2) 0.6252(3) 0.72143(15) 0.0392(5) Uani d . 1 1 . .
    C C9 0.5476(4) 0.4340(4) 0.8700(3) 0.0447(8) Uani d . 1 1 . .
    H H9A 0.5643 0.3425 0.8281 0.067 Uiso calc R 1 1 . .
    H H9B 0.4597 0.43 0.8628 0.067 Uiso calc R 1 1 . .
    H H9C 0.6015 0.4207 0.9452 0.067 Uiso calc R 1 1 . .
    C C10 0.7061(3) 0.6147(5) 0.8315(3) 0.0457(8) Uani d . 1 1 . .
    H H10A 0.7229 0.5206 0.7916 0.069 Uiso calc R 1 1 . .
    H H10B 0.7656 0.6114 0.9054 0.069 Uiso calc R 1 1 . .
    H H10C 0.7154 0.7215 0.7985 0.069 Uiso calc R 1 1 . .
    C C11 0.3025(3) 0.9654(4) 0.5787(2) 0.0282(6) Uani d . 1 1 . .
    H H11A 0.2815 0.8671 0.53 0.034 Uiso calc R 1 1 . .
    H H11B 0.2304 0.9857 0.6005 0.034 Uiso calc R 1 1 . .
    N N12 0.3178(2) 1.1180(3) 0.51680(16) 0.0272(5) Uani d . 1 1 . .
    C C13 0.4218(3) 1.0949(4) 0.4768(2) 0.0378(7) Uani d . 1 1 . .
    H H13A 0.4081 0.9909 0.4347 0.057 Uiso calc R 1 1 . .
    H H13B 0.5016 1.0875 0.5374 0.057 Uiso calc R 1 1 . .
    H H13C 0.4239 1.1911 0.4319 0.057 Uiso calc R 1 1 . .
    C C14 0.1974(3) 1.1358(5) 0.4218(2) 0.0424(7) Uani d . 1 1 . .
    H H14A 0.1277 1.1511 0.4463 0.064 Uiso calc R 1 1 . .
    H H14B 0.1833 1.034 0.3777 0.064 Uiso calc R 1 1 . .
    H H14C 0.2028 1.2339 0.3796 0.064 Uiso calc R 1 1 . .
    C C15 0.3408(4) 1.2769(4) 0.5807(3) 0.0407(8) Uani d . 1 1 . .
    H H15A 0.2732 1.2939 0.6076 0.061 Uiso calc R 1 1 . .
    H H15B 0.3434 1.3725 0.5354 0.061 Uiso calc R 1 1 . .
    H H15C 0.4209 1.2686 0.6409 0.061 Uiso calc R 1 1 . .
    O O16 0.2726(2) 0.9863(3) 0.8220(2) 0.0411(6) Uani d . 1 1 . .
    C C17 0.2344(4) 1.1544(6) 0.8338(3) 0.0527(9) Uani d . 1 1 . .
    H H17A 0.144 1.1564 0.8176 0.079 Uiso calc R 1 1 . .
    H H17B 0.2545 1.2296 0.7847 0.079 Uiso calc R 1 1 . .
    H H17C 0.2787 1.1924 0.9073 0.079 Uiso calc R 1 1 . .
    C C18 0.8291(3) 0.1549(4) 0.8487(2) 0.0322(6) Uani d . 1 1 A .
    C C19 0.9296(3) 0.2527(5) 0.9119(4) 0.0503(9) Uani d . 1 1 . .
    H H19 0.9773 0.3154 0.8802 0.06 Uiso calc R 1 1 . .
    C C20 0.9596(3) 0.2581(5) 1.0210(4) 0.0550(10) Uani d . 1 1 . .
    H H20 1.028 0.3257 1.0638 0.066 Uiso calc R 1 1 . .
    C C21 0.8916(3) 0.1665(5) 1.0694(3) 0.0497(10) Uani d . 1 1 . .
    C C22 0.7906(3) 0.0723(4) 1.0053(3) 0.0391(7) Uani d . 1 1 . .
    H H22 0.7424 0.0101 1.0368 0.047 Uiso calc R 1 1 . .
    C C23 0.7587(3) 0.0678(4) 0.8952(2) 0.0313(6) Uani d . 1 1 . .
    H H23 0.6881 0.0044 0.8519 0.038 Uiso calc R 1 1 . .
    C C24 0.9289(5) 0.1691(8) 1.1889(3) 0.086(2) Uani d . 1 1 . .
    H H24A 1.0139 0.124 1.2227 0.13 Uiso calc R 1 1 . .
    H H24B 0.8705 0.0995 1.2089 0.13 Uiso calc R 1 1 . .
    H H24C 0.9265 0.2852 1.2129 0.13 Uiso calc R 1 1 . .
    S S25 0.78821(10) 0.14712(13) 0.70869(7) 0.0533(3) Uani d D 1 1 . .
    O O26 0.6888(12) 0.2652(11) 0.6587(9) 0.063(4) Uani d PDU 0.434(12) 1 A 1
    O O27 0.7138(7) -0.0238(7) 0.6715(4) 0.039(2) Uani d PDU 0.434(12) 1 A 1
    O O28 0.8913(7) 0.138(2) 0.6800(6) 0.093(6) Uani d PDU 0.434(12) 1 A 1
    O O26A 0.8903(7) 0.2787(11) 0.7015(6) 0.074(2) Uani d PDU 0.566(12) 1 A 2
    O O27A 0.8177(15) -0.0076(8) 0.6870(7) 0.115(6) Uani d PDU 0.566(12) 1 A 2
    O O28A 0.6753(10) 0.235(2) 0.6701(10) 0.109(6) Uani d PDU 0.566(12) 1 A 2
loop_
    _atom_site_aniso_label
    _atom_site_aniso_U_11
    _atom_site_aniso_U_22
    _atom_site_aniso_U_33
    _atom_site_aniso_U_12
    _atom_site_aniso_U_13
    _atom_site_aniso_U_23
    C1 0.0336(15) 0.0316(15) 0.0258(13) 0.0032(12) 0.0123(11) 0.0008(11)
    C2 0.0327(15) 0.0305(15) 0.0276(13) -0.0006(12) 0.0142(11) 0.0016(11)
    C3 0.0305(15) 0.0277(14) 0.0249(13) -0.0006(12) 0.0077(11) 0.0011(11)
    C4 0.0288(14) 0.0267(14) 0.0220(12) -0.0006(11) 0.0085(10) -0.0003(10)
    O5 0.0378(11) 0.0260(10) 0.0245(9) -0.0026(8) 0.0112(8) -0.0017(8)
    O6 0.0363(11) 0.0317(11) 0.0238(9) 0.0047(9) 0.0053(8) -0.0036(8)
    C7 0.0411(16) 0.0258(15) 0.0239(13) 0.0045(12) 0.0080(11) -0.0005(11)
    O8 0.0576(14) 0.0338(12) 0.0235(9) 0.0153(11) 0.0117(9) 0.0003(9)
    C9 0.071(2) 0.0285(17) 0.0331(16) 0.0007(16) 0.0170(16) 0.0024(13)
    C10 0.0428(18) 0.042(2) 0.0556(19) 0.0086(16) 0.0216(15) -0.0026(16)
    C11 0.0317(15) 0.0285(15) 0.0232(12) -0.0037(12) 0.0089(11) 0.0035(11)
    N12 0.0320(12) 0.0271(12) 0.0213(10) -0.0037(10) 0.0083(9) -0.0014(9)
    C13 0.0438(17) 0.0425(19) 0.0320(14) -0.0032(15) 0.0199(13) 0.0026(13)
    C14 0.0395(17) 0.0455(19) 0.0325(14) 0.0001(15) 0.0019(12) 0.0118(15)
    C15 0.064(2) 0.0266(16) 0.0340(16) -0.0035(15) 0.0214(15) -0.0020(13)
    O16 0.0346(12) 0.0409(13) 0.0544(13) 0.0037(10) 0.0242(10) -0.0032(11)
    C17 0.055(2) 0.051(2) 0.058(2) 0.0229(19) 0.0277(18) 0.0015(19)
    C18 0.0295(14) 0.0293(15) 0.0397(15) 0.0087(13) 0.0150(12) 0.0041(13)
    C19 0.0292(17) 0.0359(18) 0.085(3) -0.0051(14) 0.0198(17) 0.0035(18)
    C20 0.0311(18) 0.047(2) 0.071(3) -0.0012(16) 0.0001(17) -0.020(2)
    C21 0.0426(19) 0.052(2) 0.0374(17) 0.0237(17) -0.0054(14) -0.0122(16)
    C22 0.0429(18) 0.0407(18) 0.0365(16) 0.0116(14) 0.0178(14) 0.0057(13)
    C23 0.0291(14) 0.0267(14) 0.0343(15) -0.0008(11) 0.0073(12) -0.0011(11)
    C24 0.086(3) 0.113(4) 0.037(2) 0.054(3) -0.005(2) -0.022(2)
    S25 0.0711(7) 0.0562(6) 0.0434(4) 0.0187(5) 0.0335(4) 0.0176(4)
    O26 0.110(10) 0.025(3) 0.026(4) 0.011(4) -0.006(4) -0.004(3)
    O27 0.055(4) 0.034(3) 0.028(3) -0.011(3) 0.017(3) -0.012(2)
    O28 0.060(5) 0.185(16) 0.046(4) -0.043(7) 0.034(3) -0.015(6)
    O26A 0.087(5) 0.082(5) 0.076(4) -0.001(4) 0.057(4) 0.013(4)
    O27A 0.261(18) 0.043(3) 0.077(5) 0.007(6) 0.105(8) -0.005(3)
    O28A 0.050(5) 0.211(15) 0.057(5) 0.017(6) 0.008(4) 0.027(6)
_geom_special_details
;
All s.u.'s (except the s.u. in the dihedral angle between two l.s. planes) are
estimated using the full covariance matrix. The cell s.u.'s are taken into
account individually in the estimation of s.u.'s in distances, angles and
torsion angles; correlations between s.u.'s in cell parameters are only used
when they are defined by crystal symmetry. An approximate (isotropic)
treatment of cell s.u.'s is used for estimating s.u.'s involving l.s. planes.
;
loop_
    _geom_bond_atom_site_label_1
    _geom_bond_atom_site_label_2
    _geom_bond_site_symmetry_2
    _geom_bond_distance
    _geom_bond_publ_flag
    C1 O16 . 1.400(4) ?
    C1 O5 . 1.411(3) ?
    C1 C2 . 1.508(4) ?
    C1 H1 . 1 ?
    C2 O6 . 1.421(4) ?
    C2 C3 . 1.537(4) ?
    C2 H2 . 1 ?
    C3 O8 . 1.414(4) ?
    C3 C4 . 1.557(4) ?
    C3 H3 . 1 ?
    C4 O5 . 1.442(3) ?
    C4 C11 . 1.522(4) ?
    C4 H4 . 1 ?
    O6 C7 . 1.439(3) ?
    C7 O8 . 1.447(3) ?
    C7 C9 . 1.503(4) ?
    C7 C10 . 1.510(5) ?
    C9 H9A . 0.98 ?
    C9 H9B . 0.98 ?
    C9 H9C . 0.98 ?
    C10 H10A . 0.98 ?
    C10 H10B . 0.98 ?
    C10 H10C . 0.98 ?
    C11 N12 . 1.516(3) ?
    C11 H11A . 0.99 ?
    C11 H11B . 0.99 ?
    N12 C13 . 1.493(4) ?
    N12 C15 . 1.494(4) ?
    N12 C14 . 1.507(4) ?
    C13 H13A . 0.98 ?
    C13 H13B . 0.98 ?
    C13 H13C . 0.98 ?
    C14 H14A . 0.98 ?
    C14 H14B . 0.98 ?
    C14 H14C . 0.98 ?
    C15 H15A . 0.98 ?
    C15 H15B . 0.98 ?
    C15 H15C . 0.98 ?
    O16 C17 . 1.431(5) ?
    C17 H17A . 0.98 ?
    C17 H17B . 0.98 ?
    C17 H17C . 0.98 ?
    C18 C23 . 1.377(4) ?
    C18 C19 . 1.391(5) ?
    C18 S25 . 1.771(3) ?
    C19 C20 . 1.383(6) ?
    C19 H19 . 0.95 ?
    C20 C21 . 1.393(6) ?
    C20 H20 . 0.95 ?
    C21 C22 . 1.383(5) ?
    C21 C24 . 1.508(5) ?
    C22 C23 . 1.393(4) ?
    C22 H22 . 0.95 ?
    C23 H23 . 0.95 ?
    C24 H24A . 0.98 ?
    C24 H24B . 0.98 ?
    C24 H24C . 0.98 ?
    S25 O27A . 1.334(6) ?
    S25 O28 . 1.377(7) ?
    S25 O28A . 1.396(9) ?
    S25 O26 . 1.438(9) ?
    S25 O27 . 1.582(6) ?
    S25 O26A . 1.599(7) ?
loop_
    _geom_angle_atom_site_label_1
    _geom_angle_atom_site_label_2
    _geom_angle_atom_site_label_3
    _geom_angle_site_symmetry_1
    _geom_angle_site_symmetry_3
    _geom_angle
    _geom_angle_publ_flag
    O16 C1 O5 . . 112.6(2) ?
    O16 C1 C2 . . 105.5(3) ?
    O5 C1 C2 . . 106.5(2) ?
    O16 C1 H1 . . 110.7 ?
    O5 C1 H1 . . 110.7 ?
    C2 C1 H1 . . 110.7 ?
    O6 C2 C1 . . 111.3(2) ?
    O6 C2 C3 . . 102.1(2) ?
    C1 C2 C3 . . 103.7(2) ?
    O6 C2 H2 . . 113 ?
    C1 C2 H2 . . 113 ?
    C3 C2 H2 . . 113 ?
    O8 C3 C2 . . 105.2(2) ?
    O8 C3 C4 . . 112.7(2) ?
    C2 C3 C4 . . 103.3(2) ?
    O8 C3 H3 . . 111.7 ?
    C2 C3 H3 . . 111.7 ?
    C4 C3 H3 . . 111.7 ?
    O5 C4 C11 . . 112.3(2) ?
    O5 C4 C3 . . 107.0(2) ?
    C11 C4 C3 . . 110.6(2) ?
    O5 C4 H4 . . 109 ?
    C11 C4 H4 . . 109 ?
    C3 C4 H4 . . 109 ?
    C1 O5 C4 . . 109.2(2) ?
    C2 O6 C7 . . 107.1(2) ?
    O6 C7 O8 . . 104.7(2) ?
    O6 C7 C9 . . 111.6(2) ?
    O8 C7 C9 . . 109.0(3) ?
    O6 C7 C10 . . 109.0(3) ?
    O8 C7 C10 . . 108.9(3) ?
    C9 C7 C10 . . 113.4(3) ?
    C3 O8 C7 . . 109.1(2) ?
    C7 C9 H9A . . 109.5 ?
    C7 C9 H9B . . 109.5 ?
    H9A C9 H9B . . 109.5 ?
    C7 C9 H9C . . 109.5 ?
    H9A C9 H9C . . 109.5 ?
    H9B C9 H9C . . 109.5 ?
    C7 C10 H10A . . 109.5 ?
    C7 C10 H10B . . 109.5 ?
    H10A C10 H10B . . 109.5 ?
    C7 C10 H10C . . 109.5 ?
    H10A C10 H10C . . 109.5 ?
    H10B C10 H10C . . 109.5 ?
    N12 C11 C4 . . 116.1(2) ?
    N12 C11 H11A . . 108.3 ?
    C4 C11 H11A . . 108.3 ?
    N12 C11 H11B . . 108.3 ?
    C4 C11 H11B . . 108.3 ?
    H11A C11 H11B . . 107.4 ?
    C13 N12 C15 . . 108.5(2) ?
    C13 N12 C14 . . 108.1(2) ?
    C15 N12 C14 . . 108.8(3) ?
    C13 N12 C11 . . 111.8(2) ?
    C15 N12 C11 . . 112.8(2) ?
    C14 N12 C11 . . 106.7(2) ?
    N12 C13 H13A . . 109.5 ?
    N12 C13 H13B . . 109.5 ?
    H13A C13 H13B . . 109.5 ?
    N12 C13 H13C . . 109.5 ?
    H13A C13 H13C . . 109.5 ?
    H13B C13 H13C . . 109.5 ?
    N12 C14 H14A . . 109.5 ?
    N12 C14 H14B . . 109.5 ?
    H14A C14 H14B . . 109.5 ?
    N12 C14 H14C . . 109.5 ?
    H14A C14 H14C . . 109.5 ?
    H14B C14 H14C . . 109.5 ?
    N12 C15 H15A . . 109.5 ?
    N12 C15 H15B . . 109.5 ?
    H15A C15 H15B . . 109.5 ?
    N12 C15 H15C . . 109.5 ?
    H15A C15 H15C . . 109.5 ?
    H15B C15 H15C . . 109.5 ?
    C1 O16 C17 . . 114.8(3) ?
    O16 C17 H17A . . 109.5 ?
    O16 C17 H17B . . 109.5 ?
    H17A C17 H17B . . 109.5 ?
    O16 C17 H17C . . 109.5 ?
    H17A C17 H17C . . 109.5 ?
    H17B C17 H17C . . 109.5 ?
    C23 C18 C19 . . 119.6(3) ?
    C23 C18 S25 . . 119.9(2) ?
    C19 C18 S25 . . 120.4(3) ?
    C20 C19 C18 . . 119.7(3) ?
    C20 C19 H19 . . 120.2 ?
    C18 C19 H19 . . 120.2 ?
    C19 C20 C21 . . 121.2(3) ?
    C19 C20 H20 . . 119.4 ?
    C21 C20 H20 . . 119.4 ?
    C22 C21 C20 . . 118.4(3) ?
    C22 C21 C24 . . 121.1(5) ?
    C20 C21 C24 . . 120.4(4) ?
    C21 C22 C23 . . 120.7(3) ?
    C21 C22 H22 . . 119.7 ?
    C23 C22 H22 . . 119.7 ?
    C18 C23 C22 . . 120.3(3) ?
    C18 C23 H23 . . 119.9 ?
    C22 C23 H23 . . 119.9 ?
    C21 C24 H24A . . 109.5 ?
    C21 C24 H24B . . 109.5 ?
    H24A C24 H24B . . 109.5 ?
    C21 C24 H24C . . 109.5 ?
    H24A C24 H24C . . 109.5 ?
    H24B C24 H24C . . 109.5 ?
    O27A S25 O28 . . 65.0(8) ?
    O27A S25 O28A . . 131.0(9) ?
    O28 S25 O28A . . 134.3(8) ?
    O27A S25 O26 . . 135.9(7) ?
    O28 S25 O26 . . 121.2(8) ?
    O27A S25 O27 . . 45.1(6) ?
    O28 S25 O27 . . 106.7(7) ?
    O28A S25 O27 . . 89.6(7) ?
    O26 S25 O27 . . 99.6(5) ?
    O27A S25 O26A . . 109.6(6) ?
    O28A S25 O26A . . 104.6(7) ?
    O26 S25 O26A . . 91.2(7) ?
    O27 S25 O26A . . 149.6(3) ?
    O27A S25 C18 . . 106.1(4) ?
    O28 S25 C18 . . 112.6(3) ?
    O28A S25 C18 . . 103.0(6) ?
    O26 S25 C18 . . 109.3(5) ?
    O27 S25 C18 . . 105.6(2) ?
    O26A S25 C18 . . 97.4(3) ?
loop_
    _geom_torsion_atom_site_label_1
    _geom_torsion_atom_site_label_2
    _geom_torsion_atom_site_label_3
    _geom_torsion_atom_site_label_4
    _geom_torsion_site_symmetry_1
    _geom_torsion_site_symmetry_2
    _geom_torsion_site_symmetry_3
    _geom_torsion_site_symmetry_4
    _geom_torsion
    _geom_torsion_publ_flag
    O16 C1 C2 O6 . . . . -163.4(2) ?
    O5 C1 C2 O6 . . . . 76.7(3) ?
    O16 C1 C2 C3 . . . . 87.6(3) ?
    O5 C1 C2 C3 . . . . -32.4(3) ?
    O6 C2 C3 O8 . . . . 24.8(3) ?
    C1 C2 C3 O8 . . . . 140.5(2) ?
    O6 C2 C3 C4 . . . . -93.5(3) ?
    C1 C2 C3 C4 . . . . 22.2(3) ?
    O8 C3 C4 O5 . . . . -118.6(2) ?
    C2 C3 C4 O5 . . . . -5.5(3) ?
    O8 C3 C4 C11 . . . . 118.8(3) ?
    C2 C3 C4 C11 . . . . -128.1(2) ?
    O16 C1 O5 C4 . . . . -85.3(3) ?
    C2 C1 O5 C4 . . . . 30.0(3) ?
    C11 C4 O5 C1 . . . . 106.6(3) ?
    C3 C4 O5 C1 . . . . -14.9(3) ?
    C1 C2 O6 C7 . . . . -144.6(2) ?
    C3 C2 O6 C7 . . . . -34.5(3) ?
    C2 O6 C7 O8 . . . . 31.5(3) ?
    C2 O6 C7 C9 . . . . -86.3(3) ?
    C2 O6 C7 C10 . . . . 147.8(3) ?
    C2 C3 O8 C7 . . . . -6.3(3) ?
    C4 C3 O8 C7 . . . . 105.6(3) ?
    O6 C7 O8 C3 . . . . -14.5(3) ?
    C9 C7 O8 C3 . . . . 105.0(3) ?
    C10 C7 O8 C3 . . . . -130.9(3) ?
    O5 C4 C11 N12 . . . . 70.6(3) ?
    C3 C4 C11 N12 . . . . -170.0(2) ?
    C4 C11 N12 C13 . . . . 60.4(3) ?
    C4 C11 N12 C15 . . . . -62.1(3) ?
    C4 C11 N12 C14 . . . . 178.4(3) ?
    O5 C1 O16 C17 . . . . -71.4(3) ?
    C2 C1 O16 C17 . . . . 172.8(3) ?
    C23 C18 C19 C20 . . . . 1.6(5) ?
    S25 C18 C19 C20 . . . . 179.5(3) ?
    C18 C19 C20 C21 . . . . 0.4(6) ?
    C19 C20 C21 C22 . . . . -1.6(6) ?
    C19 C20 C21 C24 . . . . 177.7(4) ?
    C20 C21 C22 C23 . . . . 0.8(5) ?
    C24 C21 C22 C23 . . . . -178.5(3) ?
    C19 C18 C23 C22 . . . . -2.4(5) ?
    S25 C18 C23 C22 . . . . 179.6(2) ?
    C21 C22 C23 C18 . . . . 1.2(5) ?
    C23 C18 S25 O27 . . . . -24.9(4) ?
    C19 C18 S25 O27 . . . . 157.2(4) ?
    C23 C18 S25 O26A . . . . 175.2(4) ?
    C19 C18 S25 O26A . . . . -2.7(4) ?
loop_
    _geom_hbond_atom_site_label_D
    _geom_hbond_atom_site_label_H
    _geom_hbond_atom_site_label_A
    _geom_hbond_site_symmetry_A
    _geom_hbond_distance_DH
    _geom_hbond_distance_HA
    _geom_hbond_distance_DA
    _geom_hbond_angle_DHA
    _geom_hbond_publ_flag
    C13 H13A O28A 2_656 0.98 2.45 3.412(15) 167 yes
    C13 H13B O28A 1_565 0.98 2.44 3.308(13) 148 yes
    C14 H14B O26A 2_656 0.98 2.30 3.251(9) 163 yes
    C14 H14C O27A 2_666 0.98 2.22 3.161(8) 162 yes
    C15 H15C O5 . 0.98 2.41 2.964(4) 115 yes
    C19 H19 O26A . 0.95 2.26 2.712(9) 108 yes
_iucr_refine_instructions_details
;
TITL UG8 in P2(1)
CELL  0.71073  11.4896   7.9311  13.4853   90.000  111.619   90.000
ZERR     2.00   0.0015   0.0011   0.0017    0.000    0.012    0.000
LATT  -1
SYMM  - X, 1/2 + Y, - Z
SFAC  C    H    O    S    N
UNIT  38   62   14   2    2
MERG   2
OMIT    -2.00  52.00
OMIT    -5   0   9
OMIT    -6   0   8
TWIN   -1.00  0.00  0.00  0.00 -1.00  0.00  0.00  0.00  1.00   2
BASF   0.00479
SIMU O26 O27 O28 O26A O27A O28A
SADI  S25 O26 S25 O27 S25 O28 S25 O26A S25 O27A S25 O28A
FMAP   2
PLAN   10
ACTA
BOND
BOND   $H
CONF
WGHT     0.07370     0.67090
L.S.   6
TEMP   -73.15
FVAR    87.94389   0.43396
MOLE    1
C1    1    0.400619    0.967385    0.842783    11.00000    0.03357    0.03153 =
        0.02580    0.00077    0.01228    0.00324
AFIX   13
H1    2    0.451722    1.014751    0.914363    11.00000   -1.20000
AFIX    0
C2    1    0.421759    0.780116    0.839789    11.00000    0.03263    0.03046 =
        0.02756    0.00160    0.01412   -0.00057
AFIX   13
H2    2    0.367675    0.712325    0.868354    11.00000   -1.20000
AFIX    0
C3    1    0.395737    0.744515    0.721485    11.00000    0.03050    0.02773 =
        0.02486    0.00110    0.00774   -0.00061
AFIX   13
H3    2    0.308915    0.700956    0.683580    11.00000   -1.20000
AFIX    0
C4    1    0.415262    0.919479    0.677602    11.00000    0.02877    0.02665 =
        0.02203   -0.00027    0.00844   -0.00061
AFIX   13
H4    2    0.491350    0.914445    0.658381    11.00000   -1.20000
AFIX    0
O5    3    0.436491    1.039648    0.762721    11.00000    0.03780    0.02590 =
        0.02449   -0.00167    0.01116   -0.00262
O6    3    0.550864    0.739326    0.888566    11.00000    0.03623    0.03168 =
        0.02384   -0.00359    0.00527    0.00470
C7    1    0.574303    0.600584    0.829651    11.00000    0.04117    0.02585 =
        0.02387   -0.00051    0.00800    0.00446
O8    3    0.487166    0.625213    0.721429    11.00000    0.05759    0.03377 =
        0.02348    0.00026    0.01168    0.01531
C9    1    0.547620    0.433970    0.869943    11.00000    0.07062    0.02845 =
        0.03308    0.00241    0.01694    0.00064
AFIX   33
H9A   2    0.564312    0.342540    0.828120    11.00000   -1.50000
H9B   2    0.459647    0.429997    0.862827    11.00000   -1.50000
H9C   2    0.601500    0.420716    0.945158    11.00000   -1.50000
AFIX    0
C10   1    0.706135    0.614788    0.831449    11.00000    0.04265    0.04166 =
        0.05547   -0.00258    0.02146    0.00858
AFIX   33
H10A  2    0.722923    0.520625    0.791582    11.00000   -1.50000
H10B  2    0.765602    0.611423    0.905421    11.00000   -1.50000
H10C  2    0.715431    0.721533    0.798512    11.00000   -1.50000
AFIX    0
C11   1    0.302548    0.965398    0.578665    11.00000    0.03175    0.02856 =
        0.02315    0.00357    0.00891   -0.00370
AFIX   23
H11A  2    0.281544    0.867079    0.530010    11.00000   -1.20000
H11B  2    0.230385    0.985674    0.600512    11.00000   -1.20000
AFIX    0
N12   5    0.317814    1.117983    0.516806    11.00000    0.03200    0.02709 =
        0.02127   -0.00151    0.00830   -0.00379
C13   1    0.421816    1.094931    0.476762    11.00000    0.04369    0.04236 =
        0.03200    0.00253    0.01982   -0.00319
AFIX   33
H13A  2    0.408151    0.990963    0.434722    11.00000   -1.50000
H13B  2    0.501634    1.087515    0.537387    11.00000   -1.50000
H13C  2    0.423940    1.191181    0.431889    11.00000   -1.50000
AFIX    0
C14   1    0.197382    1.135803    0.421813    11.00000    0.03952    0.04558 =
        0.03245    0.01187    0.00194    0.00015
AFIX   33
H14A  2    0.127688    1.151063    0.446339    11.00000   -1.50000
H14B  2    0.183274    1.034009    0.377733    11.00000   -1.50000
H14C  2    0.202840    1.233927    0.379571    11.00000   -1.50000
AFIX    0
C15   1    0.340803    1.276957    0.580661    11.00000    0.06425    0.02662 =
        0.03385   -0.00201    0.02142   -0.00352
AFIX   33
H15A  2    0.273207    1.293950    0.607554    11.00000   -1.50000
H15B  2    0.343342    1.372518    0.535432    11.00000   -1.50000
H15C  2    0.420933    1.268651    0.640871    11.00000   -1.50000
AFIX    0
O16   3    0.272616    0.986323    0.822001    11.00000    0.03452    0.04084 =
        0.05435   -0.00318    0.02422    0.00366
C17   1    0.234430    1.154431    0.833851    11.00000    0.05512    0.05126 =
        0.05766    0.00148    0.02776    0.02288
AFIX   33
H17A  2    0.143982    1.156392    0.817600    11.00000   -1.50000
H17B  2    0.254490    1.229624    0.784714    11.00000   -1.50000
H17C  2    0.278663    1.192417    0.907357    11.00000   -1.50000
AFIX    0
MOLE    2
C18   1    0.829100    0.154839    0.848702    11.00000    0.02948    0.02932 =
        0.03969    0.00411    0.01507    0.00864
C19   1    0.929577    0.252649    0.911859    11.00000    0.02916    0.03599 =
        0.08488    0.00345    0.01988   -0.00515
AFIX   43
H19   2    0.977287    0.315316    0.880184    11.00000   -1.20000
AFIX    0
C20   1    0.959647    0.258181    1.020994    11.00000    0.03108    0.04701 =
        0.07094   -0.01978    0.00008   -0.00122
AFIX   43
H20   2    1.027977    0.325734    1.063778    11.00000   -1.20000
AFIX    0
C21   1    0.891585    0.166515    1.069362    11.00000    0.04259    0.05228 =
        0.03736   -0.01224   -0.00538    0.02372
C22   1    0.790609    0.072334    1.005336    11.00000    0.04290    0.04083 =
        0.03639    0.00569    0.01780    0.01157
AFIX   43
H22   2    0.742461    0.010073    1.036778    11.00000   -1.20000
AFIX    0
C23   1    0.758724    0.067779    0.895176    11.00000    0.02911    0.02668 =
        0.03426   -0.00106    0.00724   -0.00076
AFIX   43
H23   2    0.688130    0.004345    0.851935    11.00000   -1.20000
AFIX    0
C24   1    0.928840    0.169020    1.188943    11.00000    0.08576    0.11333 =
        0.03712   -0.02234   -0.00495    0.05387
AFIX  137
H24A  2    1.014068    0.124850    1.222703    11.00000   -1.50000
H24B  2    0.870832    0.098765    1.208981    11.00000   -1.50000
H24C  2    0.925822    0.285072    1.212833    11.00000   -1.50000
AFIX    0
S25   4    0.788203    0.147111    0.708690    11.00000    0.07102    0.05615 =
        0.04335    0.01760    0.03352    0.01876
PART    1
O26   3    0.688665    0.265108    0.658710    21.00000    0.10890    0.02488 =
        0.02592   -0.00423   -0.00615    0.01145
O27   3    0.713835   -0.023782    0.671440    21.00000    0.05519    0.03438 =
        0.02785   -0.01210    0.01647   -0.01049
O28   3    0.891314    0.138313    0.679959    21.00000    0.06012    0.18618 =
        0.04627   -0.01536    0.03458   -0.04373
PART    2
O26A  3    0.890245    0.278758    0.701558   -21.00000    0.08675    0.08172 =
        0.07540    0.01292    0.05710   -0.00102
O27A  3    0.817784   -0.007637    0.686961   -21.00000    0.26063    0.04346 =
        0.07712   -0.00504    0.10475    0.00615
O28A  3    0.675227    0.235358    0.670215   -21.00000    0.05109    0.21242 =
        0.05719    0.02758    0.00841    0.01679
HKLF 4
END
;
loop_
    _platon_squeeze_void_nr
    _platon_squeeze_void_average_x
    _platon_squeeze_void_average_y
    _platon_squeeze_void_average_z
    _platon_squeeze_void_volume
    _platon_squeeze_void_count_electrons
    1 0.000 -0.014 0.500 101.8 16.8
_platon_squeeze_details
;
One and half molecule of water assumed to be in the void
;
