# Supplementary material for: N,N,N-Trimethyl-N-(methyl 5-de­oxy-2,3-O-iso­propyl­idene-β-d-ribo­furan­osid-5-yl)ammonium 4-methyl­benzene­sulfonate sesquihydrate
Source: Acta Crystallogr Sect E Struct Rep Online. 2013 Jun 8;69(Pt 7):o1019–20. doi: 10.1107/S1600536813014797 (PMC3772458; doi:10.1107/S1600536813014797)
Supplement: Supplementary file 2 [file e-69-o1019-Isup2.hkl]

#
# h,k,l, Fc-squared, Fo-squared, sigma(Fo-squared) and status flag
#
data_I
_shelx_title ' UG8 in P2(1)'
_shelx_refln_list_code          4
_shelx_F_calc_maximum      108.35
_exptl_crystal_F_000       448.00
_reflns_d_resolution_high  0.8107
 
loop_
 _symmetry_equiv_pos_as_xyz
 'x, y, z'
 '-x, y+1/2, -z'
 
_cell_length_a    11.4896
_cell_length_b     7.9311
_cell_length_c    13.4853
_cell_angle_alpha  90.000
_cell_angle_beta  111.619
_cell_angle_gamma  90.000
 
_shelx_F_squared_multiplier     1.000
 
loop_
 _refln_index_h
 _refln_index_k
 _refln_index_l
 _refln_F_squared_calc
 _refln_F_squared_meas
 _refln_F_squared_sigma
 _refln_observed_status
   1  -9   0       45.83       54.60      2.53 o
   2  -9   0        8.30        6.07      2.01 o
   3  -9   0        2.88        3.48      1.59 o
   4  -9   0       15.07       15.17      2.14 o
   5  -9   0        5.35        8.58      2.27 o
   0  -8   0      192.61      195.50      5.98 o
   1  -8   0       25.45       29.10      2.26 o
   2  -8   0        5.13        3.57      1.10 o
   3  -8   0       61.05       67.26      2.90 o
   4  -8   0        7.92        6.29      1.29 o
   5  -8   0       30.14       34.52      3.31 o
   6  -8   0        8.20        4.53      1.11 o
   7  -8   0       23.52       29.16      2.81 o
   1  -7   0       68.27       79.16      8.04 o
   2  -7   0       16.15       21.60      2.33 o
   3  -7   0      170.59      158.80      2.13 o
   4  -7   0      143.67      141.44      5.06 o
   5  -7   0       29.50       34.87      2.56 o
   6  -7   0       29.22       24.89      1.72 o
   7  -7   0       13.89       12.14      1.29 o
   8  -7   0        0.95        6.19      2.30 o
   9  -7   0       36.39       38.55      3.31 o
   0  -6   0     1187.67     1202.86     25.82 o
   1  -6   0      374.69      388.09      8.88 o
   2  -6   0      545.50      547.94      9.26 o
   3  -6   0       70.73       96.08      5.70 o
   4  -6   0       31.45       39.12      2.49 o
   5  -6   0       22.24       19.18      1.47 o
   6  -6   0       68.59       57.18      3.36 o
   7  -6   0       14.69       17.72      2.18 o
   8  -6   0       41.86       36.87      3.32 o
   9  -6   0       11.73       16.39      3.51 o
  10  -6   0       77.44       83.38      4.21 o
   1  -5   0       68.04       70.01      1.71 o
   2  -5   0      165.68      163.75      3.07 o
   3  -5   0       56.23       53.77      3.11 o
   4  -5   0      293.47      308.14      6.76 o
   5  -5   0      121.31      127.21      2.84 o
   6  -5   0       28.58       32.24      4.79 o
   7  -5   0       73.54       70.72      4.32 o
   8  -5   0       92.12       97.70     16.77 o
   9  -5   0       59.22       71.91     13.36 o
  10  -5   0       11.10       32.15     20.68 o
  11  -5   0        4.45       22.65     13.80 o
   0  -4   0      198.04      182.89      3.40 o
   1  -4   0       80.47       85.92      2.01 o
   2  -4   0      230.68      220.20      4.44 o
   3  -4   0      820.58      875.07      6.89 o
   4  -4   0       81.33       89.76      2.19 o
   5  -4   0       49.13       61.94      3.05 o
   6  -4   0      122.69      116.18      3.23 o
   7  -4   0      166.35      172.61      6.74 o
   8  -4   0        4.31        4.10      2.21 o
   9  -4   0       94.99       83.75      8.72 o
  10  -4   0       90.37       83.97      3.52 o
  11  -4   0       16.64       17.23      1.88 o
  12  -4   0        5.30        6.39      2.25 o
   1  -3   0      291.76      354.80      2.32 o
   2  -3   0       31.61       75.01      1.95 o
   3  -3   0      659.77      685.88      2.52 o
   4  -3   0      572.05      594.17      2.68 o
   5  -3   0       28.99       27.91      2.35 o
   6  -3   0        4.01        5.62      2.11 o
   7  -3   0       15.18        9.04      1.24 o
   8  -3   0      160.98      167.12      6.66 o
   9  -3   0      105.51      101.33      3.29 o
  10  -3   0       19.18       15.87      2.25 o
  11  -3   0       11.52        7.81      1.67 o
  12  -3   0        3.93        5.82      1.84 o
   0  -2   0    11739.21    11865.98     42.22 o
   1  -2   0     1366.63     1383.96     12.77 o
   2  -2   0     2245.14     2324.59     11.47 o
   3  -2   0     1763.37     2030.23      8.95 o
   4  -2   0      821.45      774.02      5.32 o
   5  -2   0       58.25       56.57      2.61 o
   6  -2   0       73.39       68.51      2.75 o
   7  -2   0      464.70      494.37     10.55 o
   8  -2   0       62.49       60.51      2.78 o
   9  -2   0      105.80      103.85      3.51 o
  10  -2   0       44.47       39.78      2.51 o
  11  -2   0        7.44        8.04      2.13 o
  12  -2   0        0.57        8.89      3.74 o
   1  -1   0     1904.55     1857.75     17.68 o
   2  -1   0     9478.78    10707.62     41.70 o
   3  -1   0     2297.87     2014.06     14.05 o
   4  -1   0      143.62      237.14      4.47 o
   5  -1   0      402.96      386.67      3.89 o
   6  -1   0      891.43      865.58      7.83 o
   7  -1   0       57.70       57.20      3.46 o
   8  -1   0      414.34      429.88     11.73 o
   9  -1   0      156.43      147.46      4.62 o
  10  -1   0       18.71       16.47      1.75 o
  11  -1   0       26.34       32.30      5.22 o
  12  -1   0       21.35       21.72      3.76 o
  13  -1   0       11.04       21.61      3.80 o
   2   0   0     1235.18      916.92      3.70 o
   3   0   0      301.58      248.03      2.00 o
   4   0   0      392.67      411.01      7.55 o
   5   0   0       50.03       46.29      1.25 o
   6   0   0     1009.39      933.16     10.94 o
   7   0   0      110.85      116.03      2.47 o
   8   0   0      661.48      670.68      3.87 o
   9   0   0       80.14       90.63      2.01 o
  10   0   0       85.38       88.01      5.52 o
  11   0   0       56.73       68.72      4.74 o
  12   0   0        0.96        6.38      6.71 o
  13   0   0        6.58       11.61      4.05 o
   1   1   0     1941.68     1955.73      7.55 o
   2   1   0     9461.58    10805.97    146.31 o
   3   1   0     2267.65     1936.40      7.75 o
   4   1   0      143.90      230.91      5.10 o
   5   1   0      406.34      384.22      2.26 o
   6   1   0      887.29      855.81     14.21 o
   7   1   0       57.69       56.07      2.17 o
   8   1   0      408.16      428.52     11.14 o
   9   1   0      158.72      146.98      2.86 o
  10   1   0       19.12       19.53      1.81 o
  11   1   0       26.33       26.55      2.16 o
  12   1   0       21.54       31.44     11.28 o
  13   1   0       10.95       18.15      3.47 o
   0   2   0    11730.40    12481.62    210.73 o
   1   2   0     1371.11     1393.30      8.11 o
   2   2   0     2220.49     2271.11     22.42 o
   3   2   0     1751.35     1989.19     16.90 o
   4   2   0      811.48      761.96      6.41 o
   5   2   0       55.89       54.11      2.34 o
   6   2   0       72.78       61.49      5.94 o
   7   2   0      470.25      497.77      4.98 o
   8   2   0       62.38       61.06      2.78 o
   9   2   0      105.60      104.70      5.23 o
  10   2   0       43.46       40.69      3.98 o
  11   2   0        7.49        8.96      1.75 o
  12   2   0        0.54        3.38      1.66 o
   1   3   0      296.93      360.67      1.62 o
   2   3   0       30.68       71.43      1.04 o
   3   3   0      646.25      667.96      7.58 o
   4   3   0      561.62      562.73      6.05 o
   5   3   0       28.18       20.24      1.74 o
   6   3   0        4.89        6.60      2.16 o
   7   3   0       15.42       10.08      1.66 o
   8   3   0      157.62      164.99     13.46 o
   9   3   0      107.16      115.28      4.60 o
  10   3   0       19.24       23.36      3.18 o
  11   3   0       11.25        7.63      2.46 o
  12   3   0        3.83        6.89      1.71 o
   0   4   0      207.05      193.68      3.88 o
   1   4   0       80.26       80.61      1.60 o
   2   4   0      230.30      214.91      1.65 o
   3   4   0      815.80      866.62      7.80 o
   4   4   0       79.90       83.24      1.35 o
   5   4   0       46.55       62.51      2.35 o
   6   4   0      121.88      119.40      3.09 o
   7   4   0      164.58      194.83      5.52 o
   8   4   0        4.52        5.80      2.17 o
   9   4   0       93.22       89.00      3.33 o
  10   4   0       90.11       89.10      3.11 o
  11   4   0       16.39       22.17      3.27 o
  12   4   0        5.57        5.27      1.76 o
   1   5   0       69.21       72.63      0.93 o
   2   5   0      163.75      157.57      2.23 o
   3   5   0       53.53       54.73      1.79 o
   4   5   0      291.94      300.55      4.89 o
   5   5   0      118.86      125.76      8.06 o
   6   5   0       29.03       31.94      2.99 o
   7   5   0       73.23       74.95      3.19 o
   8   5   0       92.02       91.61      5.31 o
   9   5   0       60.39       67.75      3.17 o
  10   5   0       11.45       13.07      2.26 o
  11   5   0        4.31        5.92      2.10 o
   0   6   0     1172.51     1159.41      6.08 o
   1   6   0      376.62      369.81      7.07 o
   2   6   0      548.40      542.63     10.69 o
   3   6   0       72.40       97.31      2.44 o
   4   6   0       32.13       38.87      2.23 o
   5   6   0       22.48       15.81      3.36 o
   6   6   0       67.89       63.99      3.60 o
   7   6   0       15.56       20.01      2.30 o
   8   6   0       41.69       50.65      3.93 o
   9   6   0       11.42       11.42      2.96 o
  10   6   0       76.59       76.11      4.23 o
   1   7   0       71.14       68.93      2.99 o
   2   7   0       15.42       13.48      2.22 o
   3   7   0      171.64      160.66      2.14 o
   4   7   0      142.76      140.60      4.11 o
   5   7   0       29.22       29.47      4.13 o
   6   7   0       28.27       27.39      2.64 o
   7   7   0       13.71       16.06      2.10 o
   8   7   0        0.85        4.49      1.90 o
   9   7   0       36.47       45.30      3.69 o
   0   8   0      190.18      198.67      6.61 o
   1   8   0       25.53       35.16      3.54 o
   2   8   0        4.75        3.04      1.72 o
   3   8   0       61.90       72.98      6.19 o
   4   8   0        7.47        6.92      2.80 o
   5   8   0       31.00       34.83      2.83 o
   6   8   0        8.08        2.81      1.22 o
   7   8   0       23.73       23.90      3.38 o
   1   9   0       46.79       68.05      5.17 o
   3   9   0        3.19        3.63      3.07 o
   4   9   0       15.43       24.22      4.51 o
   5   9   0        5.39       12.52      4.18 o
  -5  -9   1       34.11       36.73      2.85 o
  -4  -9   1       11.61        4.90      1.72 o
  -3  -9   1       21.73       18.23      1.96 o
  -2  -9   1       10.23        8.13      1.86 o
  -1  -9   1       54.24       52.66      2.17 o
   0  -9   1       57.96       66.93      3.77 o
   1  -9   1        2.24        4.80      1.59 o
   2  -9   1        1.92        3.34      1.26 o
   3  -9   1        1.24        1.44      1.26 o
   4  -9   1        2.18        2.50      1.35 o
  -7  -8   1       34.78       37.42      2.04 o
  -6  -8   1       21.38       25.85      1.81 o
  -5  -8   1       61.25       66.86      5.36 o
  -4  -8   1        2.34        3.55      0.93 o
  -3  -8   1       54.92       55.44      2.61 o
  -2  -8   1      116.31      123.95      5.16 o
  -1  -8   1       40.13       39.00      2.74 o
   0  -8   1       19.63       25.70      3.48 o
   1  -8   1        3.63        5.07      1.13 o
   2  -8   1       61.91       67.80      3.29 o
   3  -8   1       59.93       64.58      2.93 o
   4  -8   1        4.48        3.41      0.98 o
   5  -8   1        8.43        8.38      1.95 o
   6  -8   1       26.18       27.68      3.80 o
   7  -8   1        3.55        6.75      2.23 o
  -9  -7   1        5.79        6.35      2.35 o
  -8  -7   1       19.23       16.18      2.78 o
  -7  -7   1      144.13      167.83      5.50 o
  -6  -7   1       30.95       25.45      2.48 o
  -5  -7   1       76.20       79.73      2.08 o
  -4  -7   1       55.65       46.98      1.50 o
  -3  -7   1      194.11      220.43      5.75 o
  -2  -7   1      152.10      137.43      3.01 o
  -1  -7   1      130.25      138.57      5.67 o
   0  -7   1      190.37      230.03      6.62 o
   1  -7   1      129.40      120.87      4.86 o
   2  -7   1      216.13      219.99      4.95 o
   3  -7   1       80.48       86.33      1.56 o
   4  -7   1       56.60       60.05      2.28 o
   5  -7   1       78.82       84.98      2.89 o
   6  -7   1       19.17       16.25      1.98 o
   7  -7   1       10.23       11.34      2.27 o
   8  -7   1       16.24       12.21      2.21 o
 -10  -6   1        5.70       16.51      9.11 o
  -9  -6   1       76.46       95.47     16.04 o
  -8  -6   1       46.87       41.68      2.62 o
  -7  -6   1       69.46       62.89      2.41 o
  -6  -6   1      152.22      150.46      4.40 o
  -5  -6   1      223.98      221.44      3.14 o
  -4  -6   1      397.01      451.19      8.57 o
  -3  -6   1       38.09       51.34      3.79 o
  -2  -6   1      175.23      168.81      4.06 o
  -1  -6   1       76.27       70.18      1.75 o
   0  -6   1      137.30      144.53      3.52 o
   1  -6   1       34.81       34.02      2.33 o
   2  -6   1       49.44       51.63      2.49 o
   3  -6   1       26.59       31.23      2.16 o
   4  -6   1        6.48        8.76      1.03 o
   5  -6   1       30.43       24.47      1.53 o
   6  -6   1       88.55       87.06      4.86 o
   7  -6   1        4.70        8.41      1.37 o
   8  -6   1       16.87       22.03      5.20 o
   9  -6   1        5.42        4.80      1.65 o
  10  -6   1        7.27       18.84      3.18 o
 -11  -5   1       20.47       41.17     15.71 o
 -10  -5   1       44.91       86.83     33.71 o
  -9  -5   1       38.69       58.14     16.83 o
  -8  -5   1        7.46        6.76      1.00 o
  -7  -5   1      125.67      120.68      2.26 o
  -6  -5   1       59.94       58.10      2.27 o
  -5  -5   1      865.06      897.29      6.18 o
  -4  -5   1        7.23       11.69      1.46 o
  -3  -5   1       77.89       84.20      2.70 o
  -2  -5   1      313.23      303.15      6.30 o
  -1  -5   1       26.63       19.81      1.17 o
   0  -5   1      373.92      386.62      3.70 o
   1  -5   1      512.64      510.36      7.01 o
   2  -5   1      438.96      436.19      4.06 o
   3  -5   1       13.27       10.74      1.22 o
   4  -5   1       66.83       61.17      2.66 o
   5  -5   1       75.59       71.59      2.79 o
   6  -5   1      204.06      217.50      4.24 o
   7  -5   1       72.42       80.82      3.36 o
   8  -5   1       15.62       19.69      6.55 o
   9  -5   1       34.65       37.16      2.74 o
  10  -5   1       13.81       12.14      2.02 o
 -12  -4   1       28.46       24.40      2.30 o
 -11  -4   1       25.40       20.37      2.73 o
 -10  -4   1       26.23       25.43      2.69 o
  -9  -4   1       42.35       34.01      3.00 o
  -8  -4   1      220.96      220.21      7.51 o
  -7  -4   1      223.02      223.92      4.13 o
  -6  -4   1      250.89      249.96      2.35 o
  -5  -4   1       81.47       65.05      1.68 o
  -4  -4   1     1091.55     1123.70      8.93 o
  -3  -4   1       38.49       32.84      1.28 o
  -2  -4   1      815.45      893.62      9.84 o
  -1  -4   1      672.36      592.21      6.50 o
   0  -4   1      274.73      289.82      2.87 o
   1  -4   1      219.07      237.02      2.98 o
   2  -4   1       85.75       78.17      2.37 o
   3  -4   1       51.63       40.86      2.03 o
   4  -4   1      112.14      117.23      1.37 o
   5  -4   1       93.70       82.41      2.25 o
   6  -4   1       15.33       16.49      1.46 o
   7  -4   1      132.22      132.96      6.09 o
   8  -4   1       38.82       31.51      4.52 o
   9  -4   1       30.99       31.09      4.97 o
  10  -4   1        2.86        4.75      1.20 o
  11  -4   1        9.95       11.21      2.17 o
 -12  -3   1       12.61       15.35      2.04 o
 -11  -3   1        8.36       10.79      2.58 o
 -10  -3   1       62.89       61.30      3.46 o
  -9  -3   1      133.88      132.05      3.57 o
  -8  -3   1       36.93       35.21      1.52 o
  -7  -3   1      175.46      167.64      2.44 o
  -6  -3   1      118.73      124.78      2.32 o
  -5  -3   1     1249.27     1376.05      7.47 o
  -4  -3   1      518.50      445.17      5.17 o
  -3  -3   1      610.23      525.99      5.12 o
  -2  -3   1      903.75      881.93      7.33 o
  -1  -3   1      635.24      569.97      6.22 o
   0  -3   1     1014.32     1090.56      5.53 o
   1  -3   1      664.82      614.33      2.75 o
   2  -3   1       61.60       79.83      1.62 o
   3  -3   1      462.24      623.77      2.93 o
   4  -3   1      172.27      194.09      1.54 o
   5  -3   1      514.17      576.39      6.91 o
   6  -3   1      193.22      186.21      3.12 o
   7  -3   1      127.70      110.38      3.21 o
   8  -3   1       29.07       33.11      2.85 o
   9  -3   1       55.15       50.83      3.99 o
  10  -3   1       33.24       29.90      2.06 o
  11  -3   1        4.97        5.45      2.98 o
  12  -3   1        7.92       10.63      6.16 o
 -13  -2   1        3.29       10.94      7.88 o
 -12  -2   1        4.45        4.85      4.96 o
 -11  -2   1        9.07        7.09      2.33 o
 -10  -2   1       14.96       12.38      2.81 o
  -9  -2   1      170.33      167.51     10.20 o
  -8  -2   1      194.38      174.36      8.70 o
  -7  -2   1      108.59      114.63      2.49 o
  -6  -2   1      348.29      318.65      3.20 o
  -5  -2   1       42.65       45.71      2.52 o
  -4  -2   1      320.67      356.80      3.32 o
  -3  -2   1      409.84      300.73      3.02 o
  -2  -2   1     1262.74     1302.51     12.34 o
  -1  -2   1     3773.95     3814.59     13.63 o
   0  -2   1      120.17      117.71      0.72 o
   1  -2   1      560.99      570.58      3.70 o
   2  -2   1     1132.18     1179.41      3.30 o
   3  -2   1      303.23      266.80      2.08 o
   4  -2   1      359.81      416.31      1.87 o
   5  -2   1      114.07      129.41      1.69 o
   6  -2   1      348.33      361.40      6.27 o
   7  -2   1       13.73       16.12      2.74 o
   8  -2   1       49.38       57.81      2.26 o
   9  -2   1       65.68       68.77      2.21 o
  10  -2   1       31.49       33.59      1.96 o
  11  -2   1        0.75        4.39      3.32 o
  12  -2   1        9.95       14.81      6.01 o
 -13  -1   1        3.91        8.24      3.99 o
 -12  -1   1       10.62       18.35      4.14 o
 -11  -1   1       15.80       20.22      4.63 o
 -10  -1   1       36.32       30.22      2.00 o
  -9  -1   1      220.94      219.23      2.22 o
  -8  -1   1        4.20        3.57      0.92 o
  -7  -1   1      317.43      316.04      1.93 o
  -6  -1   1      462.68      459.62      6.29 o
  -5  -1   1      680.45      701.03      8.38 o
  -4  -1   1       98.99      144.23      1.68 o
  -3  -1   1      827.45     1003.45     10.17 o
  -2  -1   1     8639.15     8643.94     65.68 o
  -1  -1   1      855.45      827.12      3.63 o
   0  -1   1     2503.18     2646.27     12.19 o
   1  -1   1     4416.43     4669.05     27.72 o
   2  -1   1     2370.94     2633.32     14.73 o
   3  -1   1      241.67      249.68      1.39 o
   4  -1   1      256.27      302.49      2.97 o
   5  -1   1      104.61       99.52      1.26 o
   6  -1   1      579.79      610.68      4.85 o
   7  -1   1      166.91      184.47      4.91 o
   8  -1   1       16.76       22.76      1.52 o
   9  -1   1       46.87       38.85      2.70 o
  10  -1   1       33.30       35.08      2.11 o
  11  -1   1        2.45        5.79      4.92 o
  12  -1   1        0.28        8.69      6.85 o
 -13   0   1       13.49       15.70      4.96 o
 -12   0   1        0.07        7.23      3.33 o
 -11   0   1       45.77       46.85      3.27 o
 -10   0   1       82.20       81.55      2.33 o
  -9   0   1       47.69       43.28      1.44 o
  -8   0   1      147.32      138.56      1.91 o
  -7   0   1      357.79      340.74      5.32 o
  -6   0   1      510.79      581.33     16.06 o
  -5   0   1        1.97        0.39      0.83 o
  -4   0   1      121.95      100.43      2.56 o
  -3   0   1     4026.22     4783.32     76.32 o
  -2   0   1     8717.56     7982.59     71.57 o
   1   0   1       17.52       46.68      1.64 o
   2   0   1      230.25      251.29      5.52 o
   3   0   1      324.28      267.59      0.94 o
   4   0   1      484.75      494.03      3.78 o
   5   0   1      315.36      333.88      1.71 o
   6   0   1      815.27      865.60      6.69 o
   7   0   1      187.27      223.16      2.63 o
   8   0   1      285.68      277.74      4.86 o
   9   0   1        0.31        3.30      0.96 o
  10   0   1      100.19      111.55      3.91 o
  11   0   1        9.91       16.12      2.82 o
  12   0   1        8.81       17.42      3.40 o
 -13   1   1        3.82        2.35      1.41 o
 -12   1   1       11.07       23.91      4.71 o
 -11   1   1       15.63       18.00      1.65 o
 -10   1   1       36.82       32.18      2.42 o
  -9   1   1      221.70      239.47      3.68 o
  -8   1   1        4.67        3.80      1.06 o
  -7   1   1      323.28      321.86      5.54 o
  -6   1   1      464.12      466.93      5.68 o
  -5   1   1      667.32      695.41     11.68 o
  -4   1   1       96.76      144.61      2.47 o
  -3   1   1      842.93     1022.81     11.47 o
  -2   1   1     8637.35     8423.33     89.78 o
  -1   1   1      870.22      869.85      5.45 o
   0   1   1     2466.89     2736.81     20.03 o
   1   1   1     4413.04     4717.28     49.72 o
   2   1   1     2367.38     2626.07     22.40 o
   3   1   1      237.13      248.55      3.44 o
   4   1   1      257.82      314.04      2.13 o
   5   1   1      100.16       95.72      1.41 o
   6   1   1      574.47      579.81      9.77 o
   7   1   1      172.38      181.29      4.08 o
   8   1   1       16.58       17.36      2.86 o
   9   1   1       48.88       42.79      2.01 o
  10   1   1       32.51       33.09      1.81 o
  11   1   1        2.40        3.71      1.34 o
  12   1   1        0.22        6.85      2.16 o
 -13   2   1        3.51        4.47      3.12 o
 -12   2   1        4.40        4.33      1.30 o
 -11   2   1        8.80        8.01      1.87 o
 -10   2   1       14.57       16.89      2.22 o
  -9   2   1      170.92      186.26      4.75 o
  -8   2   1      198.72      183.68      8.09 o
  -7   2   1      110.17      109.46      4.29 o
  -6   2   1      337.89      288.97      3.48 o
  -5   2   1       43.02       45.39      3.22 o
  -4   2   1      320.14      364.88      1.72 o
  -3   2   1      406.35      296.71      1.54 o
  -2   2   1     1282.56     1290.75     13.73 o
  -1   2   1     3783.42     3948.38     23.81 o
   0   2   1      117.98      119.46      1.55 o
   1   2   1      550.77      574.65      4.03 o
   2   2   1     1126.73     1145.05     11.27 o
   3   2   1      298.46      267.00      6.05 o
   4   2   1      358.74      415.28      5.62 o
   5   2   1      117.09      140.94      2.72 o
   6   2   1      343.18      353.72      5.74 o
   7   2   1       13.54       15.04      1.56 o
   8   2   1       46.91       48.13      3.22 o
   9   2   1       65.08       69.42      2.98 o
  10   2   1       31.35       34.05      2.88 o
  11   2   1        0.79        3.49      1.48 o
  12   2   1        9.73       12.91      3.75 o
 -12   3   1       12.34       12.00      2.14 o
 -11   3   1        8.50       10.07      1.57 o
 -10   3   1       64.75       62.64      3.30 o
  -9   3   1      133.88      134.32      6.41 o
  -8   3   1       38.19       43.62      2.79 o
  -7   3   1      176.88      163.93      3.83 o
  -6   3   1      118.49      115.69      3.06 o
  -5   3   1     1243.56     1362.85     10.45 o
  -4   3   1      514.97      435.82      3.75 o
  -3   3   1      613.68      524.00      8.91 o
  -2   3   1      916.05      896.26      5.42 o
  -1   3   1      643.23      578.66      4.39 o
   0   3   1     1011.93     1108.96      7.87 o
   1   3   1      663.70      613.49      5.50 o
   2   3   1       62.99       80.89      1.91 o
   3   3   1      456.00      620.98      4.92 o
   4   3   1      177.58      195.40      3.98 o
   5   3   1      508.86      556.31      9.06 o
   6   3   1      190.88      174.30      5.31 o
   7   3   1      128.26      117.71      3.00 o
   8   3   1       28.93       39.44      3.55 o
   9   3   1       54.05       53.78      2.83 o
  10   3   1       33.79       34.37      2.39 o
  11   3   1        5.25        2.69      1.46 o
  12   3   1        7.70        5.91      2.05 o
 -12   4   1       28.35       26.20      2.92 o
 -11   4   1       25.46       18.08      3.81 o
 -10   4   1       25.75       28.52      2.75 o
  -9   4   1       41.56       35.84      4.86 o
  -8   4   1      223.43      231.45      7.05 o
  -7   4   1      224.35      236.70      5.14 o
  -6   4   1      247.61      250.92      3.91 o
  -5   4   1       80.64       68.06      1.54 o
  -4   4   1     1097.08     1118.56      8.02 o
  -3   4   1       37.28       33.70      0.74 o
  -2   4   1      826.22      910.48      6.44 o
  -1   4   1      660.92      584.48      4.67 o
   0   4   1      273.50      292.24      2.08 o
   1   4   1      215.54      238.75      2.62 o
   2   4   1       84.53       79.28      2.19 o
   3   4   1       49.73       38.45      1.38 o
   4   4   1      112.00      115.48      1.56 o
   5   4   1       94.18       93.69      7.10 o
   6   4   1       14.05       12.54      2.62 o
   7   4   1      131.48      138.44      5.22 o
   8   4   1       40.53       35.44      2.76 o
   9   4   1       30.35       36.01      2.77 o
  10   4   1        3.08        6.13      2.19 o
  11   4   1        9.73        8.24      2.00 o
 -11   5   1       20.81       19.88      2.90 o
 -10   5   1       45.60       52.41      3.97 o
  -9   5   1       37.97       39.65      2.44 o
  -8   5   1        7.77        9.81      2.02 o
  -7   5   1      122.49      122.82      3.61 o
  -6   5   1       59.46       56.34      5.36 o
  -5   5   1      866.18      908.14      6.17 o
  -4   5   1        7.71       10.08      1.11 o
  -3   5   1       80.34       85.65      1.25 o
  -2   5   1      317.75      311.54      4.77 o
  -1   5   1       26.89       18.71      2.08 o
   0   5   1      382.71      398.01      3.23 o
   1   5   1      512.13      525.05      4.28 o
   2   5   1      436.29      438.13      2.55 o
   3   5   1       14.07       11.59      1.25 o
   4   5   1       69.75       60.51      2.01 o
   5   5   1       74.42       71.67      2.25 o
   6   5   1      206.07      216.34      4.98 o
   7   5   1       70.47       83.02      8.46 o
   8   5   1       15.77       16.07      2.51 o
   9   5   1       34.02       37.53      3.47 o
  10   5   1       13.47       10.36      2.05 o
 -10   6   1        6.00       11.86      2.53 o
  -9   6   1       75.64       74.68      3.77 o
  -8   6   1       45.99       57.49      4.17 o
  -7   6   1       68.69       57.31      2.90 o
  -6   6   1      155.73      157.90      3.70 o
  -5   6   1      223.02      222.25      4.39 o
  -4   6   1      399.23      438.88      4.07 o
  -3   6   1       36.68       44.13      2.20 o
  -2   6   1      172.19      164.60      4.80 o
  -1   6   1       73.35       72.18      3.23 o
   0   6   1      137.00      151.36      4.85 o
   1   6   1       34.62       30.26      1.23 o
   2   6   1       50.31       46.51      1.47 o
   3   6   1       28.30       24.40      1.16 o
   4   6   1        6.42       10.78      1.79 o
   5   6   1       29.43       30.04      2.91 o
   6   6   1       88.52       92.38      5.42 o
   7   6   1        4.91        7.45      2.82 o
   8   6   1       16.55       15.35      3.02 o
   9   6   1        5.50        4.84      1.83 o
  10   6   1        6.92       13.60      2.58 o
  -9   7   1        5.87        7.97      1.88 o
  -8   7   1       19.31       17.35      3.03 o
  -7   7   1      142.06      167.26      5.79 o
  -6   7   1       30.45       32.67      6.08 o
  -5   7   1       77.43       80.72      2.99 o
  -4   7   1       56.67       51.89      2.82 o
  -3   7   1      196.11      221.73      5.17 o
  -2   7   1      149.70      141.33      2.89 o
  -1   7   1      128.21      136.03      3.91 o
   0   7   1      192.86      217.46      7.16 o
   1   7   1      129.52      113.38      3.80 o
   2   7   1      213.14      215.39      7.51 o
   3   7   1       81.97       82.49      2.53 o
   4   7   1       55.16       56.50      2.25 o
   5   7   1       80.88       86.10      4.71 o
   6   7   1       19.78       15.49      5.05 o
   7   7   1       10.47       10.62      1.86 o
   8   7   1       16.02       13.13      2.61 o
  -7   8   1       34.36       34.41      5.82 o
  -6   8   1       22.03       26.31      2.61 o
  -5   8   1       60.63       56.73      2.36 o
  -4   8   1        1.99        4.11      1.34 o
  -3   8   1       55.83       59.30      4.80 o
  -2   8   1      115.48      131.40      4.09 o
  -1   8   1       39.50       35.07      3.81 o
   0   8   1       19.33       18.79      2.26 o
   1   8   1        3.22        2.93      1.51 o
   2   8   1       62.21       63.48      5.85 o
   3   8   1       60.55       58.42      4.85 o
   4   8   1        4.55        5.06      2.12 o
   5   8   1        8.06       11.40      2.76 o
   6   8   1       26.16       21.18      8.55 o
   7   8   1        3.65        6.19      2.55 o
  -5   9   1       33.80       32.25      3.88 o
  -4   9   1       11.67        4.47      2.61 o
  -3   9   1       21.56       19.07      3.47 o
  -2   9   1       10.43        7.05      1.94 o
  -1   9   1       53.53       43.83      5.87 o
   0   9   1       59.29       71.50      7.54 o
   1   9   1        2.23        4.42      2.27 o
   2   9   1        2.06        6.60      3.39 o
   3   9   1        1.33        4.93      3.06 o
   4   9   1        2.15        4.64      3.10 o
  -5  -9   2       16.72       19.31      1.80 o
  -4  -9   2       17.19       18.88      1.92 o
  -3  -9   2       33.65       36.42      1.90 o
  -2  -9   2        1.07        3.91      1.49 o
  -1  -9   2       51.57       58.96      4.31 o
   0  -9   2        5.16        5.69      1.20 o
   1  -9   2        4.11        7.87      1.49 o
   2  -9   2       13.40       18.59      3.39 o
   3  -9   2       16.74       17.94      2.68 o
   4  -9   2        3.78        4.44      1.38 o
  -8  -8   2       81.89       83.86      3.26 o
  -7  -8   2       14.41       21.55      1.98 o
  -6  -8   2       14.04       20.08      2.25 o
  -5  -8   2       82.16       83.16      2.07 o
  -4  -8   2        0.56        3.76      0.96 o
  -3  -8   2      142.91      139.66      4.05 o
  -2  -8   2        6.21        6.10      1.03 o
  -1  -8   2        4.54        3.31      1.13 o
   0  -8   2       67.97       64.24      4.01 o
   1  -8   2       64.07       71.24      2.58 o
   2  -8   2       23.32       22.92      1.26 o
   3  -8   2       20.43       25.37      2.73 o
   4  -8   2       42.05       44.08      1.63 o
   5  -8   2        0.89        1.85      0.89 o
   6  -8   2        9.91       14.54      3.81 o
  -9  -7   2       78.34       76.00     10.35 o
  -8  -7   2       59.26       60.58      3.03 o
  -7  -7   2       74.81       73.85      2.52 o
  -6  -7   2      125.01      118.22      4.04 o
  -5  -7   2       18.06       22.27      2.59 o
  -4  -7   2       78.93       84.78      1.96 o
  -3  -7   2       73.11       84.81      3.63 o
  -2  -7   2      123.36      135.38      5.26 o
  -1  -7   2      185.59      184.42      5.72 o
   0  -7   2       52.09       45.83      1.40 o
   1  -7   2      210.84      235.49      6.25 o
   2  -7   2      214.43      225.04      4.60 o
   3  -7   2       30.11       26.12      2.84 o
   4  -7   2       55.99       56.14      1.97 o
   5  -7   2        4.06        2.33      0.72 o
   6  -7   2       13.85       11.30      1.63 o
   7  -7   2       22.00       23.83      1.69 o
   8  -7   2       30.90       42.50      5.97 o
 -10  -6   2       23.51       39.44      5.67 o
  -9  -6   2        0.94        1.20      1.10 o
  -8  -6   2       96.80       88.35      3.41 o
  -7  -6   2      290.15      303.98      4.55 o
  -6  -6   2        2.36        5.84      1.69 o
  -5  -6   2      307.53      307.54     10.67 o
  -4  -6   2        9.97        3.32      0.84 o
  -3  -6   2      170.69      185.33      3.97 o
  -2  -6   2      181.01      187.01      2.41 o
  -1  -6   2      561.82      553.98      4.84 o
   0  -6   2      185.06      198.32      1.69 o
   1  -6   2       89.31       83.52      2.05 o
   2  -6   2       57.61       57.44      1.51 o
   3  -6   2      113.41      105.84      2.08 o
   4  -6   2      395.69      400.39      7.19 o
   5  -6   2       84.50       82.40      4.87 o
   6  -6   2       79.06       76.48      2.05 o
   7  -6   2        8.12        5.40      1.31 o
   8  -6   2       38.50       39.62      3.20 o
   9  -6   2        7.29        6.20      1.38 o
 -11  -5   2        9.02       14.22      2.69 o
 -10  -5   2        1.34       11.69     11.32 o
  -9  -5   2       34.63       28.50      5.39 o
  -8  -5   2       51.14       44.13      2.53 o
  -7  -5   2      325.07      305.18      5.62 o
  -6  -5   2      184.65      175.38      2.28 o
  -5  -5   2      179.66      187.96      5.29 o
  -4  -5   2      120.38      115.64      3.60 o
  -3  -5   2      125.38      144.60      1.73 o
  -2  -5   2      238.93      231.36      1.94 o
  -1  -5   2      347.85      329.06      3.31 o
   0  -5   2      200.59      195.65      2.09 o
   1  -5   2      496.57      510.34      5.54 o
   2  -5   2       85.55      104.53      1.87 o
   3  -5   2       87.57       84.28      2.06 o
   4  -5   2        8.25        7.12      0.67 o
   5  -5   2       23.84       25.15      1.26 o
   6  -5   2      106.34       97.77      1.49 o
   7  -5   2       94.41       86.52      4.48 o
   8  -5   2       42.41       48.40      2.15 o
   9  -5   2        2.46        3.71      1.28 o
  10  -5   2       17.53       18.90      3.51 o
 -12  -4   2       12.23        8.15      3.21 o
 -11  -4   2        4.52        3.68      1.13 o
 -10  -4   2        5.17        1.44      1.35 o
  -9  -4   2        4.18        3.35      1.52 o
  -8  -4   2      231.65      211.14      2.54 o
  -7  -4   2      504.61      506.66      4.27 o
  -6  -4   2      246.83      246.88      2.95 o
  -5  -4   2      171.43      190.91      1.53 o
  -4  -4   2      410.94      428.88      5.20 o
  -3  -4   2      315.54      297.49      2.75 o
  -2  -4   2      586.34      608.65      2.14 o
  -1  -4   2      310.77      344.70      2.81 o
   0  -4   2      211.34      226.55      2.06 o
   1  -4   2      228.92      218.75      1.77 o
   2  -4   2      438.24      459.40      3.23 o
   3  -4   2      247.03      249.62      3.25 o
   4  -4   2      286.14      288.64      3.42 o
   5  -4   2       54.02       39.70      2.29 o
   6  -4   2       51.34       43.03      1.16 o
   7  -4   2      143.59      133.03      4.41 o
   8  -4   2      210.97      216.30      4.24 o
   9  -4   2       26.53       21.99      1.80 o
  10  -4   2        8.96       10.00      2.16 o
  11  -4   2       13.80       13.39      2.35 o
 -13  -3   2        0.49        1.77      1.63 o
 -12  -3   2        6.56        6.96      4.88 o
 -11  -3   2        0.19        2.67      2.68 o
 -10  -3   2       35.63       35.77      3.42 o
  -9  -3   2      128.65      122.35      3.67 o
  -8  -3   2       95.29       92.94      1.92 o
  -7  -3   2      114.95      134.64      1.96 o
  -6  -3   2      474.46      476.73      5.84 o
  -5  -3   2      216.82      192.10      2.76 o
  -4  -3   2      344.15      371.76      3.92 o
  -3  -3   2      199.09      201.09      2.06 o
  -2  -3   2      434.33      425.45      4.71 o
  -1  -3   2     1550.83     1715.52      9.51 o
   0  -3   2     1271.13     1389.88      7.76 o
   1  -3   2      922.01      850.42      4.41 o
   2  -3   2       38.09        0.11      0.55 o
   3  -3   2       43.04       57.82      1.49 o
   4  -3   2      241.37      276.07      2.49 o
   5  -3   2       66.27       49.97      2.06 o
   6  -3   2       18.86       18.90      1.05 o
   7  -3   2       19.09       24.22      2.91 o
   8  -3   2       14.28       13.97      1.39 o
   9  -3   2       25.10       27.55      1.90 o
  10  -3   2       15.35       21.01      1.73 o
  11  -3   2        0.58        3.69      1.77 o
 -13  -2   2       19.59       21.92      5.36 o
 -12  -2   2        3.51        4.31      1.59 o
 -11  -2   2       27.97       26.81      2.35 o
 -10  -2   2      324.48      325.26     27.25 o
  -9  -2   2       10.72       14.85      6.84 o
  -8  -2   2      109.09      115.46      6.51 o
  -7  -2   2      242.95      240.26      6.01 o
  -6  -2   2      195.66      195.59      3.13 o
  -5  -2   2       10.43        5.91      0.70 o
  -4  -2   2      136.34      173.91      2.34 o
  -3  -2   2      215.14      270.89      5.31 o
  -2  -2   2      487.14      557.45      5.08 o
  -1  -2   2      283.61      234.70      2.92 o
   0  -2   2      434.52      372.90      2.36 o
   1  -2   2      160.33      165.39      1.03 o
   2  -2   2      655.04      644.05      4.68 o
   3  -2   2      334.13      394.99      2.89 o
   4  -2   2      501.11      455.68      4.67 o
   5  -2   2       60.93       60.86      0.79 o
   6  -2   2       43.08       32.07      1.52 o
   7  -2   2       69.02       64.15      2.24 o
   8  -2   2      143.32      133.13      2.56 o
   9  -2   2       11.76       12.56      1.44 o
  10  -2   2       28.48       32.58      2.25 o
  11  -2   2       21.17       16.86      1.89 o
  12  -2   2        7.05        4.29      1.75 o
 -13  -1   2       39.00       55.01      7.84 o
 -12  -1   2        3.17        7.59      2.34 o
 -11  -1   2       40.05       38.37      3.17 o
 -10  -1   2       33.67       26.71      3.33 o
  -9  -1   2      495.01      512.68     11.14 o
  -8  -1   2        6.14        6.43      0.57 o
  -7  -1   2       77.91       74.79      1.45 o
  -6  -1   2       37.29       60.55      1.82 o
  -5  -1   2       10.65        7.79      0.74 o
  -4  -1   2      154.23      103.72      2.85 o
  -3  -1   2      266.11      347.72      2.39 o
  -2  -1   2      627.23      677.02      4.44 o
  -1  -1   2     3322.35     3043.39     14.61 o
   0  -1   2     1455.44     1676.33     12.14 o
   1  -1   2      569.09      604.11      2.92 o
   2  -1   2      673.82      569.79      3.75 o
   3  -1   2      629.24      636.48      6.20 o
   4  -1   2      563.31      547.05      2.90 o
   5  -1   2      728.11      789.24      8.36 o
   6  -1   2       23.93       33.54      0.94 o
   7  -1   2      196.24      226.64      2.38 o
   8  -1   2      248.64      265.98      7.59 o
   9  -1   2       25.13       22.95      2.24 o
  10  -1   2        8.28        9.52      1.61 o
  11  -1   2        6.03        6.54      2.05 o
  12  -1   2       65.74       76.81      3.46 o
 -13   0   2        3.46        2.85      3.54 o
 -12   0   2       30.10       30.33      3.62 o
 -11   0   2       72.34       93.38      3.42 o
 -10   0   2       92.39      107.29      2.60 o
  -9   0   2       28.64       36.00      1.91 o
  -8   0   2        7.94       10.78      1.01 o
  -7   0   2      161.12      156.09      4.49 o
  -6   0   2       11.34       25.06      1.30 o
  -5   0   2        1.22        1.63      0.53 o
  -4   0   2       63.78        8.86      0.66 o
  -3   0   2     2665.39     3136.64     41.41 o
  -2   0   2     2110.74     1747.60     11.27 o
  -1   0   2       77.57      150.02      2.53 o
   0   0   2     4164.87     3592.71     11.71 o
   1   0   2     2697.77     3295.67     34.73 o
   2   0   2     1321.55     1372.31     26.07 o
   3   0   2      165.98      149.72      1.77 o
   4   0   2        9.70       13.84      0.43 o
   5   0   2      165.79      186.35      1.61 o
   6   0   2      607.13      610.28      2.21 o
   7   0   2      315.54      306.62      2.01 o
   8   0   2       21.90       15.11      2.45 o
   9   0   2        0.58        3.77      1.11 o
  10   0   2        0.88        6.69      1.75 o
  11   0   2       25.98       25.92      2.07 o
  12   0   2        0.34        5.35      1.72 o
 -13   1   2       38.58       46.88      5.30 o
 -12   1   2        3.16        4.44      2.78 o
 -11   1   2       39.41       33.61      2.02 o
 -10   1   2       34.08       31.41      2.63 o
  -9   1   2      496.38      509.87     10.27 o
  -8   1   2        6.84        7.77      1.80 o
  -7   1   2       75.05       69.95      2.95 o
  -6   1   2       37.51       63.42      1.34 o
  -5   1   2       10.37        8.00      0.84 o
  -4   1   2      162.74      103.84      1.29 o
  -3   1   2      265.35      337.67      4.14 o
  -2   1   2      612.78      655.82      5.88 o
  -1   1   2     3337.03     3075.94     16.80 o
   0   1   2     1458.79     1716.10     20.88 o
   1   1   2      579.71      619.99      4.92 o
   2   1   2      674.35      580.10      9.95 o
   3   1   2      614.67      614.76      5.71 o
   4   1   2      568.03      534.80      8.26 o
   5   1   2      730.19      754.76     10.40 o
   6   1   2       22.54       28.54      1.85 o
   7   1   2      196.48      218.71      4.08 o
   8   1   2      246.83      275.86      7.86 o
   9   1   2       25.21       16.84      1.44 o
  10   1   2        8.12       10.18      1.85 o
  11   1   2        5.90       10.56      2.60 o
  12   1   2       65.68       72.33      6.67 o
 -13   2   2       19.29       17.22      2.40 o
 -12   2   2        3.64        4.07      1.22 o
 -11   2   2       27.88       28.68      4.15 o
 -10   2   2      328.98      334.31      9.47 o
  -9   2   2       10.65       13.64      2.66 o
  -8   2   2      108.12      115.22      2.53 o
  -7   2   2      245.44      238.16      4.10 o
  -6   2   2      195.04      204.16      4.17 o
  -5   2   2       10.89        5.63      1.22 o
  -4   2   2      136.49      176.48      2.42 o
  -3   2   2      223.52      273.50      4.30 o
  -2   2   2      493.68      550.55      7.81 o
  -1   2   2      281.87      235.34      5.18 o
   0   2   2      428.60      366.34      3.79 o
   1   2   2      161.19      167.60      1.63 o
   2   2   2      668.17      652.37      3.05 o
   3   2   2      331.95      393.81      1.70 o
   4   2   2      493.38      439.81      3.77 o
   5   2   2       63.84       73.43      2.27 o
   6   2   2       42.00       30.83      2.06 o
   7   2   2       70.28       57.77      3.47 o
   8   2   2      143.90      130.40      3.72 o
   9   2   2       12.49        9.23      1.09 o
  10   2   2       28.62       31.38      2.53 o
  11   2   2       21.62       16.03      2.53 o
  12   2   2        6.90        8.15      2.38 o
 -13   3   2        0.55        2.94      2.22 o
 -12   3   2        6.50        8.62      1.49 o
 -11   3   2        0.29        1.55      1.16 o
 -10   3   2       35.85       28.79      2.79 o
  -9   3   2      131.91      127.75      7.00 o
  -8   3   2       94.97       94.68      3.17 o
  -7   3   2      112.78      131.81      2.80 o
  -6   3   2      475.36      475.98      2.93 o
  -5   3   2      217.27      194.89      2.77 o
  -4   3   2      355.26      378.58      4.15 o
  -3   3   2      199.08      201.94      2.24 o
  -2   3   2      421.02      410.61      2.35 o
  -1   3   2     1573.05     1742.41     12.89 o
   0   3   2     1284.08     1464.26     14.22 o
   1   3   2      914.31      860.68      7.59 o
   2   3   2       37.83        0.13      0.54 o
   3   3   2       46.74       66.51      3.32 o
   4   3   2      241.69      274.27      2.99 o
   5   3   2       66.85       50.06      2.16 o
   6   3   2       18.00       17.57      0.83 o
   7   3   2       18.41       21.59      3.30 o
   8   3   2       15.38       14.64      1.74 o
   9   3   2       24.87       22.32      2.01 o
  10   3   2       14.88       14.57      1.35 o
  11   3   2        0.62        2.07      1.36 o
 -12   4   2       11.99       16.75      3.51 o
 -11   4   2        4.63        9.61      1.91 o
 -10   4   2        5.65        1.77      1.92 o
  -9   4   2        4.33        5.45      2.10 o
  -8   4   2      229.94      210.62      3.95 o
  -7   4   2      508.63      509.45      6.24 o
  -6   4   2      246.20      248.38      2.62 o
  -5   4   2      177.10      202.98      3.02 o
  -4   4   2      411.78      426.31      6.21 o
  -3   4   2      319.40      305.51      2.50 o
  -2   4   2      593.44      625.54      3.89 o
  -1   4   2      315.77      347.98      4.12 o
   0   4   2      218.38      247.97      1.95 o
   1   4   2      230.57      219.24      3.03 o
   2   4   2      446.64      488.20      2.43 o
   3   4   2      244.52      252.63      2.83 o
   4   4   2      281.99      282.07      2.70 o
   5   4   2       55.62       35.06      4.35 o
   6   4   2       52.53       47.18      2.07 o
   7   4   2      141.24      130.78      3.18 o
   8   4   2      212.14      215.51      6.98 o
   9   4   2       25.71       23.90      2.29 o
  10   4   2        9.24       10.88      2.45 o
  11   4   2       14.06       13.70      2.06 o
 -11   5   2        8.93       13.47      4.03 o
 -10   5   2        1.25        6.33      2.74 o
  -9   5   2       35.04       30.28      2.90 o
  -8   5   2       51.55       56.19      2.81 o
  -7   5   2      326.97      325.34      4.78 o
  -6   5   2      185.50      178.89      3.15 o
  -5   5   2      180.85      188.71      3.22 o
  -4   5   2      124.29      121.02      2.49 o
  -3   5   2      125.25      136.67      2.37 o
  -2   5   2      242.23      236.89      2.11 o
  -1   5   2      340.84      330.92      2.15 o
   0   5   2      197.00      198.76      4.80 o
   1   5   2      502.10      530.08      4.98 o
   2   5   2       84.50      106.18      1.52 o
   3   5   2       91.10       89.64      1.82 o
   4   5   2        7.90        8.02      1.02 o
   5   5   2       22.90       29.02      1.86 o
   6   5   2      109.21      102.19      2.29 o
   7   5   2       94.33       82.07      2.97 o
   8   5   2       41.37       46.53      2.56 o
   9   5   2        2.37        2.05      1.47 o
  10   5   2       17.46       17.83      4.77 o
 -10   6   2       22.76       19.92      2.73 o
  -9   6   2        0.87        1.53      1.20 o
  -8   6   2       98.39       89.85      4.12 o
  -7   6   2      290.82      304.94      5.10 o
  -6   6   2        2.19        4.83      1.27 o
  -5   6   2      309.91      316.33      6.17 o
  -4   6   2       10.23        4.06      1.40 o
  -3   6   2      166.30      183.31      2.79 o
  -2   6   2      183.67      194.74      2.52 o
  -1   6   2      565.99      568.55     13.56 o
   0   6   2      186.55      207.00      4.07 o
   1   6   2       90.29       84.97      1.92 o
   2   6   2       56.43       55.56      1.56 o
   3   6   2      112.57      108.78      3.07 o
   4   6   2      396.08      394.62      5.63 o
   5   6   2       84.67       87.22      4.25 o
   6   6   2       78.01       79.34      2.98 o
   7   6   2        8.76        5.06      1.35 o
   8   6   2       38.74       38.67      2.77 o
   9   6   2        7.69        9.14      2.13 o
  -9   7   2       77.19       80.07      3.71 o
  -8   7   2       59.71       74.15      4.76 o
  -7   7   2       75.51       74.49      5.74 o
  -6   7   2      127.19      126.09      3.82 o
  -5   7   2       18.35       17.80      2.97 o
  -4   7   2       76.49       80.93      3.33 o
  -3   7   2       73.23       90.71      2.84 o
  -2   7   2      124.30      143.20      3.33 o
  -1   7   2      182.35      185.34      3.86 o
   0   7   2       50.75       50.14      2.86 o
   1   7   2      209.89      213.02     11.74 o
   2   7   2      214.44      213.60      5.90 o
   3   7   2       31.88       32.64      4.57 o
   4   7   2       55.49       58.93      2.77 o
   5   7   2        4.44        2.99      1.42 o
   6   7   2       14.08       20.22      2.72 o
   7   7   2       22.41       25.80      2.22 o
   8   7   2       29.94       40.06      4.48 o
  -8   8   2       82.52       86.89      4.20 o
  -7   8   2       13.93       18.77      2.39 o
  -6   8   2       14.07       16.68      3.16 o
  -5   8   2       82.60       88.44      3.25 o
  -4   8   2        0.58        3.99      2.52 o
  -3   8   2      141.34      131.22      9.93 o
  -2   8   2        5.97        6.64      1.77 o
  -1   8   2        4.24        6.01      2.97 o
   0   8   2       67.81       62.69      4.24 o
   1   8   2       64.21       67.67      4.39 o
   3   8   2       20.44       14.73      4.27 o
   4   8   2       41.41       42.48      4.74 o
   5   8   2        0.99        0.77      2.78 o
   6   8   2        9.55       15.44      3.32 o
  -5   9   2       16.52       13.06      3.89 o
  -4   9   2       16.51        8.12      2.39 o
  -3   9   2       33.84       32.76      5.17 o
  -2   9   2        0.89        1.33      1.37 o
  -1   9   2       51.28       51.24      5.07 o
   0   9   2        5.18        5.26      1.72 o
   1   9   2        3.83        7.85      2.95 o
   2   9   2       13.22       10.39      4.35 o
   3   9   2       16.57       13.81      4.43 o
   4   9   2        3.69        8.65      3.46 o
  -5  -9   3       12.54       14.06      3.33 o
  -4  -9   3       22.60       19.34      1.75 o
  -3  -9   3       42.37       55.70      2.35 o
  -2  -9   3       56.23       55.48      2.48 o
  -1  -9   3       25.83       27.51      1.80 o
   0  -9   3       20.41       26.47      2.71 o
   1  -9   3        9.27        7.59      1.49 o
   2  -9   3       20.63       17.26      2.26 o
   3  -9   3        2.74        5.13      1.34 o
  -8  -8   3       20.51       23.32      2.12 o
  -7  -8   3       18.32       23.66      2.25 o
  -6  -8   3       33.10       36.80      2.11 o
  -5  -8   3        2.41        5.06      1.44 o
  -4  -8   3        5.19        8.69      1.13 o
  -3  -8   3       15.90       20.69      1.42 o
  -2  -8   3       14.57       14.06      1.65 o
  -1  -8   3       37.80       35.98      2.05 o
   0  -8   3       38.91       41.97      1.92 o
   1  -8   3        8.18        4.19      0.91 o
   2  -8   3       11.20       12.12      1.96 o
   3  -8   3       40.61       44.83      1.88 o
   4  -8   3        5.28       10.72      1.38 o
   5  -8   3        3.73        5.02      1.03 o
   6  -8   3        0.85        3.57      1.06 o
  -9  -7   3       14.53        8.82      2.48 o
  -8  -7   3       76.95       66.15      2.40 o
  -7  -7   3       44.16       54.67      3.63 o
  -6  -7   3       10.91       14.36      1.81 o
  -5  -7   3      110.37      109.79      6.08 o
  -4  -7   3       72.96       65.78      3.65 o
  -3  -7   3      181.10      173.76      2.96 o
  -2  -7   3      199.80      219.81      3.03 o
  -1  -7   3      561.30      560.19      7.07 o
   0  -7   3       95.54       90.27      2.10 o
   1  -7   3       80.39       70.29      1.57 o
   2  -7   3      188.14      197.17      2.57 o
   3  -7   3       72.96       57.03      2.73 o
   4  -7   3       17.86       16.81      1.44 o
   5  -7   3       12.05        9.54      1.15 o
   6  -7   3       27.93       27.03      1.99 o
   7  -7   3        2.08        3.99      1.65 o
 -11  -6   3        6.65       11.27      3.90 o
 -10  -6   3       86.42      104.99      4.81 o
  -9  -6   3       99.50       92.33      2.41 o
  -8  -6   3       29.88       25.78      2.00 o
  -7  -6   3       72.23       65.54      2.73 o
  -6  -6   3       19.86       14.96      1.46 o
  -5  -6   3       95.52      106.27      2.42 o
  -4  -6   3      124.77      112.53      2.37 o
  -3  -6   3      128.03      138.49      1.73 o
  -2  -6   3       83.21       65.16      1.60 o
  -1  -6   3      266.65      274.67      2.34 o
   0  -6   3       35.10       32.14      1.20 o
   1  -6   3      286.23      281.34      4.41 o
   2  -6   3       42.33       42.44      1.23 o
   3  -6   3       27.99       17.64      1.58 o
   4  -6   3       76.49       72.61      3.45 o
   5  -6   3       34.31       32.77      1.51 o
   6  -6   3        0.70        1.10      0.71 o
   7  -6   3       33.21       36.54      2.23 o
   8  -6   3       35.78       30.85      2.60 o
   9  -6   3       16.64       13.85      2.16 o
 -12  -5   3       18.64       25.93      8.66 o
 -11  -5   3        4.65        5.40      3.34 o
 -10  -5   3       53.09       64.31     12.13 o
  -9  -5   3       11.14        8.05      1.68 o
  -8  -5   3       51.60       48.36      2.93 o
  -7  -5   3      423.27      441.56      4.87 o
  -6  -5   3       23.44       24.25      1.46 o
  -5  -5   3      198.31      187.86      4.80 o
  -4  -5   3       19.39       17.44      0.96 o
  -3  -5   3      249.61      261.08      2.73 o
  -2  -5   3      327.25      315.37      3.56 o
  -1  -5   3      577.36      570.34      3.99 o
   0  -5   3      100.16      108.66      2.38 o
   1  -5   3       20.93       19.02      1.10 o
   2  -5   3      191.07      178.61      3.58 o
   3  -5   3      107.91       97.40      2.97 o
   4  -5   3       17.52       16.89      1.20 o
   5  -5   3       48.71       36.83      1.27 o
   6  -5   3       19.96       15.40      0.89 o
   7  -5   3       40.40       32.53      2.12 o
   8  -5   3       52.31       50.75      2.84 o
   9  -5   3        1.53        2.17      0.97 o
  10  -5   3        1.90        3.32      1.15 o
 -12  -4   3        6.54        4.37      2.48 o
 -11  -4   3       39.15       38.40      3.35 o
 -10  -4   3        1.88        2.87      1.16 o
  -9  -4   3       67.66       60.08      4.12 o
  -8  -4   3       88.80       79.35      3.88 o
  -7  -4   3       71.55       87.94      3.74 o
  -6  -4   3      101.13       99.47      3.78 o
  -5  -4   3       16.54        7.40      0.96 o
  -4  -4   3      263.18      270.61      2.34 o
  -3  -4   3      491.28      566.79      6.36 o
  -2  -4   3      104.71      110.38      1.19 o
  -1  -4   3      614.40      671.60      2.52 o
   0  -4   3       86.23      108.66      1.18 o
   1  -4   3       15.39       16.76      0.76 o
   2  -4   3       63.22       71.78      1.80 o
   3  -4   3       61.08       49.96      1.17 o
   4  -4   3       42.36       39.99      1.14 o
   5  -4   3      236.20      236.58      2.47 o
   6  -4   3       60.91       54.19      1.49 o
   7  -4   3       49.90       54.72      6.14 o
   8  -4   3       22.16       19.79      1.57 o
   9  -4   3        2.60        5.51      1.29 o
  10  -4   3       22.95       20.22      2.41 o
 -13  -3   3        2.43        4.58      2.19 o
 -12  -3   3       43.06       47.35      4.67 o
 -11  -3   3       14.29       13.16      4.81 o
 -10  -3   3      468.45      509.57      5.01 o
  -9  -3   3      214.22      184.07      3.15 o
  -8  -3   3      236.42      222.67      4.21 o
  -7  -3   3       72.27       62.17      1.57 o
  -6  -3   3       21.12       22.68      1.07 o
  -5  -3   3      316.95      282.03      3.52 o
  -4  -3   3     1005.71     1155.90      8.64 o
  -3  -3   3      300.92      361.85      3.61 o
  -2  -3   3     1400.29     1420.37      4.77 o
  -1  -3   3      564.94      559.07      3.08 o
   0  -3   3      141.82      196.18      1.59 o
   1  -3   3       86.27      157.85      1.40 o
   2  -3   3      403.15      344.58      1.92 o
   3  -3   3       83.10       85.30      1.08 o
   4  -3   3       44.75       38.64      0.86 o
   5  -3   3       26.61       33.71      0.88 o
   6  -3   3       25.44       20.61      0.77 o
   7  -3   3       40.40       41.38      1.33 o
   8  -3   3       57.09       50.24      1.80 o
   9  -3   3       91.14       83.50      2.80 o
  10  -3   3       13.96       11.79      1.50 o
  11  -3   3        3.12        4.74      2.27 o
 -13  -2   3        6.13       15.86      8.36 o
 -12  -2   3      110.29      115.23      3.60 o
 -11  -2   3        3.40        9.91      3.09 o
 -10  -2   3       12.71       15.55      2.40 o
  -9  -2   3       84.24       78.50      1.92 o
  -8  -2   3      207.95      179.84      2.05 o
  -7  -2   3      250.67      250.40      2.44 o
  -6  -2   3        7.61       15.93      0.88 o
  -5  -2   3      175.43      237.62      2.26 o
  -4  -2   3       36.98       41.16      1.00 o
  -3  -2   3      751.88      672.38      3.37 o
  -2  -2   3       86.28       77.57      1.98 o
  -1  -2   3      307.36      215.31      2.60 o
   0  -2   3      807.57      890.02      2.82 o
   1  -2   3        7.15        1.23      0.57 o
   2  -2   3      125.14      112.84      1.81 o
   3  -2   3      561.00      575.72      4.20 o
   4  -2   3      164.72      153.57      1.79 o
   5  -2   3       43.16       40.16      1.37 o
   6  -2   3       47.06       44.23      0.93 o
   7  -2   3      253.20      244.26      2.52 o
   8  -2   3       23.67       23.71      1.04 o
   9  -2   3        5.08        5.37      0.85 o
  10  -2   3       53.23       48.92      4.74 o
  11  -2   3       29.24       18.93      3.09 o
 -13  -1   3       86.79       97.93      5.05 o
 -12  -1   3       93.82       85.25      5.20 o
 -11  -1   3      171.73      159.88      3.51 o
 -10  -1   3      190.19      187.10      4.42 o
  -9  -1   3       89.69       79.83      1.83 o
  -8  -1   3      279.12      294.88      5.08 o
  -7  -1   3       86.94       91.30      2.80 o
  -6  -1   3      587.94      691.74      6.86 o
  -5  -1   3     2769.36     2728.20     30.23 o
  -4  -1   3      501.32      555.14      5.59 o
  -3  -1   3     2571.34     2863.87     19.34 o
  -2  -1   3     1116.79     1244.09      5.12 o
  -1  -1   3     8553.02     8490.28     39.90 o
   0  -1   3      444.60      501.99      6.73 o
   1  -1   3     5064.77     5342.96     12.33 o
   2  -1   3      564.33      619.41      6.02 o
   3  -1   3      331.78      343.86      2.20 o
   4  -1   3        1.34        0.17      0.32 o
   5  -1   3       37.63       23.69      1.20 o
   6  -1   3        9.05        9.89      0.50 o
   7  -1   3        6.03        3.40      1.06 o
   8  -1   3       33.11       27.16      1.19 o
   9  -1   3      250.07      258.97      4.25 o
  10  -1   3       50.63       57.49      2.44 o
  11  -1   3        4.81        5.47      1.40 o
 -13   0   3        1.56        3.16      2.68 o
 -12   0   3       52.29       43.81      5.14 o
 -11   0   3      208.36      189.55     10.00 o
 -10   0   3        3.85        1.76      1.07 o
  -9   0   3       65.41       80.76      6.23 o
  -8   0   3      239.48      249.47     10.27 o
  -7   0   3      830.81      918.15      8.91 o
  -6   0   3      183.49      188.23      5.55 o
  -5   0   3     1493.59     1437.55     14.41 o
  -4   0   3     1737.71     1914.31     15.54 o
  -3   0   3      595.07      489.67      6.39 o
  -2   0   3      815.80     1063.76      4.94 o
  -1   0   3     1623.82     1511.24      9.47 o
   0   0   3     1051.83     1133.41      5.14 o
   1   0   3     2168.22     1830.51      7.96 o
   2   0   3       32.01       37.50      1.13 o
   3   0   3     1712.72     1680.36     11.38 o
   4   0   3      922.18      997.74      9.13 o
   5   0   3      478.40      499.38      3.74 o
   6   0   3      284.42      259.00      3.68 o
   7   0   3      460.15      483.42      3.33 o
   8   0   3       23.25       14.00      2.80 o
   9   0   3        1.18        4.38      1.75 o
  10   0   3      101.88      106.76      3.55 o
  11   0   3        7.98        7.02      1.62 o
  12   0   3       25.70       29.66      3.16 o
 -13   1   3       86.44       81.97      5.20 o
 -12   1   3       94.54       82.92      2.74 o
 -11   1   3      171.33      164.98      6.18 o
 -10   1   3      191.79      197.03     10.05 o
  -9   1   3       90.40       73.21      3.05 o
  -8   1   3      280.71      286.81      4.57 o
  -7   1   3       85.44       89.03      2.89 o
  -6   1   3      592.49      664.25      7.25 o
  -5   1   3     2753.74     2693.98     21.49 o
  -4   1   3      498.31      547.31      6.97 o
  -3   1   3     2567.41     2911.14     29.75 o
  -2   1   3     1116.46     1250.61     13.74 o
  -1   1   3     8545.58     8541.21     51.13 o
   0   1   3      437.19      493.34      3.03 o
   1   1   3     5052.98     5308.98     24.90 o
   2   1   3      576.44      623.57      6.05 o
   3   1   3      330.48      331.64      3.89 o
   4   1   3        1.44        0.40      0.43 o
   5   1   3       38.11       23.78      1.17 o
   6   1   3        9.47       10.33      1.19 o
   7   1   3        6.73        5.61      1.08 o
   8   1   3       33.60       27.70      1.62 o
   9   1   3      249.49      256.11      6.02 o
  10   1   3       50.67       57.14      2.37 o
  11   1   3        4.91        6.64      1.44 o
 -13   2   3        5.89        8.78      1.86 o
 -12   2   3      110.60      112.80      3.53 o
 -11   2   3        3.09        6.28      1.74 o
 -10   2   3       12.71       14.40      2.07 o
  -9   2   3       81.06       80.98      3.13 o
  -8   2   3      209.30      178.80      3.28 o
  -7   2   3      246.00      253.39      1.90 o
  -6   2   3        7.84       16.87      1.26 o
  -5   2   3      172.37      230.22      3.16 o
  -4   2   3       38.55       37.39      1.56 o
  -3   2   3      753.74      685.70      5.67 o
  -2   2   3       84.56       73.89      2.37 o
  -1   2   3      314.50      224.28      2.67 o
   0   2   3      822.50      936.96      6.01 o
   1   2   3        5.71        0.72      0.44 o
   2   2   3      126.20      110.88      0.75 o
   3   2   3      548.45      558.00      2.07 o
   4   2   3      166.16      152.43      2.99 o
   5   2   3       40.26       33.72      1.16 o
   6   2   3       46.28       47.16      1.47 o
   7   2   3      252.82      237.80      8.69 o
   8   2   3       24.32       25.06      1.37 o
   9   2   3        5.22        6.52      1.07 o
  10   2   3       54.08       48.61      5.07 o
  11   2   3       28.99       28.28      2.97 o
 -13   3   3        2.32        5.51      1.66 o
 -12   3   3       43.44       44.68      3.25 o
 -11   3   3       14.55       13.24      2.49 o
 -10   3   3      466.08      502.50      6.19 o
  -9   3   3      215.21      191.70      6.06 o
  -8   3   3      235.26      216.66      5.55 o
  -7   3   3       72.44       58.42      1.40 o
  -6   3   3       21.46       22.02      1.48 o
  -5   3   3      311.84      275.85      3.34 o
  -4   3   3     1001.81     1138.67     11.50 o
  -3   3   3      313.06      362.86      3.07 o
  -2   3   3     1396.88     1406.56     10.05 o
  -1   3   3      559.08      562.04      2.29 o
   0   3   3      141.90      196.20      2.35 o
   1   3   3       84.54      156.50      1.61 o
   2   3   3      405.34      355.73      1.42 o
   3   3   3       83.46       82.89      1.30 o
   4   3   3       44.27       36.60      0.90 o
   5   3   3       26.15       31.52      1.05 o
   6   3   3       24.87       20.52      1.43 o
   7   3   3       40.48       42.14      2.02 o
   8   3   3       58.14       47.18      2.14 o
   9   3   3       90.16       82.16      6.35 o
  10   3   3       14.12       13.66      1.73 o
  11   3   3        3.27        6.06      1.92 o
 -12   4   3        6.34        6.89      2.39 o
 -11   4   3       40.24       40.77      3.49 o
 -10   4   3        1.93        3.02      1.51 o
  -9   4   3       68.82       65.54      3.97 o
  -8   4   3       88.12       87.78      2.84 o
  -7   4   3       69.03       93.40      2.83 o
  -6   4   3      100.95      102.43      2.32 o
  -5   4   3       16.61        8.90      1.14 o
  -4   4   3      257.64      269.96      2.49 o
  -3   4   3      491.36      571.93      8.65 o
  -2   4   3      107.85      112.17      2.01 o
  -1   4   3      618.77      673.19      8.65 o
   0   4   3       88.71      114.25      2.10 o
   1   4   3       16.21       17.62      0.75 o
   2   4   3       62.19       74.91      1.01 o
   3   4   3       60.23       52.12      0.85 o
   4   4   3       42.60       44.14      1.77 o
   5   4   3      236.86      230.07      5.08 o
   6   4   3       61.73       61.13      2.27 o
   7   4   3       49.30       41.80      1.96 o
   8   4   3       23.22       17.41      1.80 o
   9   4   3        2.70        4.51      1.46 o
  10   4   3       23.45       18.32      1.60 o
 -12   5   3       18.27       16.51      2.83 o
 -11   5   3        4.60        4.00      1.53 o
 -10   5   3       52.04       51.27      3.47 o
  -9   5   3       11.31       13.32      2.76 o
  -8   5   3       49.64       51.96      3.19 o
  -7   5   3      427.53      460.95     11.29 o
  -6   5   3       24.29       27.28      1.98 o
  -5   5   3      197.53      191.00      3.00 o
  -4   5   3       19.38       20.74      1.20 o
  -3   5   3      251.93      262.75      4.59 o
  -2   5   3      327.31      318.29      5.67 o
  -1   5   3      576.62      571.34      9.22 o
   0   5   3      102.70      116.28      1.92 o
   1   5   3       21.54       18.72      2.03 o
   2   5   3      189.76      179.46      1.79 o
   3   5   3      109.00      102.80      1.83 o
   4   5   3       19.17       19.61      1.37 o
   5   5   3       47.50       39.47      1.54 o
   6   5   3       19.74       13.96      1.16 o
   7   5   3       39.20       29.99      1.77 o
   8   5   3       52.83       49.50      3.03 o
   9   5   3        1.63        3.50      1.59 o
  10   5   3        1.84        2.94      1.43 o
 -11   6   3        6.99        4.21      2.04 o
 -10   6   3       86.96       92.42      3.76 o
  -9   6   3      100.60       96.72      7.24 o
  -8   6   3       29.61       27.34      3.14 o
  -7   6   3       69.90       74.76      3.84 o
  -6   6   3       20.41       19.57      1.79 o
  -5   6   3       95.79      108.96      2.06 o
  -4   6   3      125.48      102.63      2.24 o
  -3   6   3      128.04      133.03      3.94 o
  -2   6   3       84.79       65.04      1.86 o
  -1   6   3      268.65      278.11      7.66 o
   0   6   3       35.96       33.02      3.87 o
   1   6   3      281.99      287.17      2.72 o
   2   6   3       41.75       45.44      1.97 o
   3   6   3       26.53       17.50      1.50 o
   4   6   3       77.19       70.89      4.23 o
   5   6   3       35.70       33.18      1.81 o
   6   6   3        0.68        2.22      1.08 o
   7   6   3       33.27       34.31      4.11 o
   8   6   3       36.85       32.12      2.75 o
   9   6   3       16.92       13.47      2.50 o
  -9   7   3       14.83       14.09      3.16 o
  -8   7   3       78.69       75.66      2.97 o
  -7   7   3       44.77       56.57      2.50 o
  -6   7   3       11.49       13.12      1.92 o
  -5   7   3      108.23      104.09      6.62 o
  -4   7   3       73.54       62.78      2.05 o
  -3   7   3      181.43      169.06      3.84 o
  -2   7   3      198.29      219.40      3.26 o
  -1   7   3      555.43      553.66      9.59 o
   0   7   3       97.87       95.98      2.71 o
   1   7   3       78.64       69.10      3.71 o
   2   7   3      190.04      195.31     14.39 o
   3   7   3       74.01       64.33      6.16 o
   4   7   3       17.26       13.85      2.65 o
   6   7   3       28.53       29.77      2.43 o
   7   7   3        1.94        2.98      1.69 o
  -8   8   3       20.58       20.74      3.04 o
  -7   8   3       17.75       19.59      2.46 o
  -6   8   3       33.77       40.82      3.00 o
  -5   8   3        2.38        3.85      1.52 o
  -4   8   3        4.82        8.76      1.54 o
  -3   8   3       15.92       18.66      2.29 o
  -2   8   3       15.64       15.46      2.17 o
  -1   8   3       38.18       41.82      3.31 o
   0   8   3       39.65       40.39      3.20 o
   1   8   3        7.63        5.62      3.07 o
   2   8   3       11.02        6.30      2.23 o
   3   8   3       39.00       41.68      3.62 o
   4   8   3        5.29       10.52      3.22 o
   5   8   3        3.51        5.82      2.80 o
   6   8   3        0.78        3.89      2.42 o
  -5   9   3       12.36       12.45      4.73 o
  -4   9   3       22.76       27.01      6.13 o
  -3   9   3       42.83       52.37      5.43 o
  -2   9   3       55.82       54.87      3.31 o
  -1   9   3       25.20       28.63      2.41 o
   0   9   3       20.06       25.53      4.31 o
   1   9   3        8.92       13.19      3.59 o
   2   9   3       20.30       19.07      4.83 o
   3   9   3        2.74        3.74      2.14 o
  -5  -9   4       14.09        9.10      1.79 o
  -4  -9   4       11.13       12.81      1.57 o
  -3  -9   4        1.66        2.69      0.93 o
  -2  -9   4       13.45       13.04      1.55 o
  -1  -9   4        2.93        2.91      1.01 o
   0  -9   4        7.22        5.74      1.78 o
   1  -9   4        3.19        5.20      1.64 o
   2  -9   4       24.25       27.18      2.01 o
  -8  -8   4       27.52       34.56      3.35 o
  -7  -8   4        4.39        4.93      1.68 o
  -6  -8   4        0.68        1.73      1.09 o
  -5  -8   4        5.42        4.94      1.30 o
  -4  -8   4        7.66        7.50      1.61 o
  -3  -8   4        2.22        2.76      0.90 o
  -2  -8   4        6.36        6.97      1.30 o
  -1  -8   4        1.30        1.06      0.88 o
   0  -8   4        8.92        7.00      0.93 o
   1  -8   4       31.39       24.37      1.58 o
   2  -8   4        5.79       10.04      1.91 o
   3  -8   4        9.18       10.35      1.60 o
   4  -8   4       35.90       31.50      1.77 o
   5  -8   4        6.59       14.62      2.30 o
  -9  -7   4        1.82        3.18      1.09 o
  -8  -7   4       15.05       13.52      1.63 o
  -7  -7   4        0.76        0.25      1.36 o
  -6  -7   4       33.18       40.70      2.47 o
  -5  -7   4       54.76       54.70      4.81 o
  -4  -7   4       53.76       41.78      1.68 o
  -3  -7   4      107.66       98.97      3.09 o
  -2  -7   4       61.57       58.91      1.88 o
  -1  -7   4       15.18       11.35      1.08 o
   0  -7   4        0.31        1.46      0.55 o
   1  -7   4       69.82       68.21      2.51 o
   2  -7   4       29.48       27.07      1.52 o
   3  -7   4       90.80       93.49      2.12 o
   4  -7   4       57.08       60.36      2.09 o
   5  -7   4       33.72       35.28      1.41 o
   6  -7   4       39.17       33.70      3.66 o
   7  -7   4       37.06       40.20      4.39 o
 -11  -6   4       22.90       32.59      8.15 o
 -10  -6   4        5.79        7.72      1.83 o
  -9  -6   4        9.10        7.50      1.70 o
  -8  -6   4       13.99        6.90      1.60 o
  -7  -6   4      141.37      149.02      2.93 o
  -6  -6   4       60.96       46.32      1.70 o
  -5  -6   4       76.22       73.15      1.66 o
  -4  -6   4      123.72      127.14      3.35 o
  -3  -6   4       96.89      102.22      3.09 o
  -2  -6   4        8.02        5.22      0.79 o
  -1  -6   4      272.89      271.49      3.40 o
   0  -6   4       37.08       32.05      1.47 o
   1  -6   4      203.54      220.13      2.12 o
   2  -6   4       66.37       60.55      1.74 o
   3  -6   4       21.62       19.94      2.13 o
   4  -6   4       89.30       82.02      3.33 o
   5  -6   4       81.17       81.12      3.47 o
   6  -6   4       30.30       24.87      2.13 o
   7  -6   4        6.77        4.47      1.55 o
   8  -6   4       57.26       75.91      2.74 o
 -12  -5   4       15.14       13.55      2.88 o
 -11  -5   4       13.71       10.22      1.84 o
 -10  -5   4       24.66       29.85      7.81 o
  -9  -5   4       46.30       47.75      2.41 o
  -8  -5   4        6.42        5.34      1.13 o
  -7  -5   4       64.52       59.27      5.10 o
  -6  -5   4      314.22      307.50      3.67 o
  -5  -5   4       23.40       15.56      0.72 o
  -4  -5   4       67.80       57.43      2.43 o
  -3  -5   4        2.04        3.65      0.83 o
  -2  -5   4       42.30       44.72      1.24 o
  -1  -5   4       77.63       79.13      1.41 o
   0  -5   4      258.65      230.04      2.97 o
   1  -5   4      109.31      106.29      1.51 o
   2  -5   4       28.32       30.75      1.43 o
   3  -5   4       48.09       45.80      3.07 o
   4  -5   4       14.59       16.50      1.10 o
   5  -5   4      343.44      329.59      6.75 o
   6  -5   4      136.34      135.95      3.03 o
   7  -5   4      145.40      136.77      2.48 o
   8  -5   4       35.26       31.48      1.61 o
   9  -5   4        4.13        7.36      1.29 o
 -12  -4   4       15.23       15.79      2.25 o
 -11  -4   4        6.80       13.87      3.73 o
 -10  -4   4       51.36       53.38     13.92 o
  -9  -4   4      106.75      112.93      5.07 o
  -8  -4   4      294.52      264.54      2.86 o
  -7  -4   4       79.27       85.06      3.53 o
  -6  -4   4      520.62      542.19      6.45 o
  -5  -4   4      147.13      140.35      1.63 o
  -4  -4   4       22.26       23.50      1.38 o
  -3  -4   4      140.57      134.88      2.77 o
  -2  -4   4      261.93      253.88      2.86 o
  -1  -4   4     1304.92     1414.80     10.10 o
   0  -4   4      652.09      666.69      4.67 o
   1  -4   4       45.09       55.29      1.70 o
   2  -4   4      247.68      256.01      3.29 o
   3  -4   4      250.23      264.34      5.33 o
   4  -4   4       29.58       31.07      1.35 o
   5  -4   4       45.15       44.29      2.37 o
   6  -4   4      103.78       92.34      4.04 o
   7  -4   4       53.54       57.82      6.27 o
   8  -4   4       20.55       15.90      1.43 o
   9  -4   4        1.99        3.52      1.00 o
  10  -4   4        5.08        4.88      1.19 o
 -13  -3   4       18.14       13.13      3.43 o
 -12  -3   4       46.76       47.18      5.94 o
 -11  -3   4        8.86       12.54      1.91 o
 -10  -3   4       30.47       32.29      4.07 o
  -9  -3   4       15.03       15.82      1.11 o
  -8  -3   4       44.96       47.23      1.75 o
  -7  -3   4       12.86        7.85      0.76 o
  -6  -3   4      284.48      264.19      3.55 o
  -5  -3   4      399.63      428.02      5.55 o
  -4  -3   4      520.97      488.66      8.90 o
  -3  -3   4     1020.00      997.37      6.25 o
  -2  -3   4     1568.37     1696.48      9.93 o
  -1  -3   4       78.50       80.86      1.04 o
   0  -3   4      301.00      313.38      3.80 o
   1  -3   4       87.42      126.42      2.39 o
   2  -3   4      229.75      242.70      4.13 o
   3  -3   4      188.70      168.48      2.30 o
   4  -3   4      113.70      108.51      1.38 o
   5  -3   4      277.78      250.34      1.95 o
   6  -3   4        5.12        7.42      1.57 o
   7  -3   4        7.81        6.39      1.24 o
   8  -3   4       91.05       85.18      2.20 o
   9  -3   4        2.07        2.22      0.87 o
  10  -3   4       18.53       15.82      2.43 o
 -13  -2   4        5.04        4.26      1.78 o
 -12  -2   4       32.95       32.66      2.64 o
 -11  -2   4      149.95      130.88      3.28 o
 -10  -2   4      338.10      340.49      6.05 o
  -9  -2   4      229.93      214.02      2.41 o
  -8  -2   4      441.98      428.10      4.37 o
  -7  -2   4       74.73       63.89      1.33 o
  -6  -2   4      382.83      418.79      2.76 o
  -5  -2   4      109.44      102.25      1.22 o
  -4  -2   4        7.93        7.05      0.69 o
  -3  -2   4     1211.05     1367.91     12.23 o
  -2  -2   4      957.89     1067.18      3.04 o
  -1  -2   4      936.33      839.38      4.37 o
   0  -2   4      902.05     1049.79      4.35 o
   1  -2   4      790.25      670.66      3.25 o
   2  -2   4       65.39       57.71      1.86 o
   3  -2   4       98.75       92.08      1.99 o
   4  -2   4       84.86       63.40      1.79 o
   5  -2   4       29.21       26.10      1.19 o
   6  -2   4       97.12       87.15      3.40 o
   7  -2   4       65.67       53.18      2.06 o
   8  -2   4      218.21      203.15      3.58 o
   9  -2   4       30.03       30.86      1.95 o
  10  -2   4        1.80        2.12      1.19 o
  11  -2   4        3.20        7.52      3.00 o
 -13  -1   4        8.73       12.47      3.93 o
 -12  -1   4       13.20       12.72      1.83 o
 -11  -1   4      200.11      191.25      3.31 o
 -10  -1   4       67.94       66.92      3.07 o
  -9  -1   4       89.19       92.21      3.50 o
  -8  -1   4       26.95       26.42      1.13 o
  -7  -1   4       40.39       37.39      1.40 o
  -6  -1   4      805.52      868.44      8.58 o
  -5  -1   4      362.14      347.56      3.74 o
  -4  -1   4      284.59      238.40      2.94 o
  -3  -1   4       38.57       58.32      1.04 o
  -2  -1   4      688.66      721.03      6.75 o
  -1  -1   4      134.28      101.66      1.52 o
   0  -1   4      671.29      639.02      4.35 o
   1  -1   4      687.32      729.54      5.65 o
   2  -1   4       98.56       95.01      1.64 o
   3  -1   4      183.39      162.25      2.28 o
   4  -1   4      225.49      275.62      2.82 o
   5  -1   4      427.53      447.15      4.07 o
   6  -1   4        2.43        2.47      0.80 o
   7  -1   4       16.68       12.57      1.14 o
   8  -1   4      157.97      166.88      3.47 o
   9  -1   4       33.00       34.41      3.32 o
  10  -1   4        8.58        6.52      1.43 o
  11  -1   4       36.54       35.06      2.24 o
 -14   0   4        6.60       13.33      8.17 o
 -13   0   4       44.82       44.64      5.41 o
 -12   0   4       44.17       57.56      2.29 o
 -11   0   4       76.65       78.74      2.06 o
 -10   0   4      116.60      114.30      4.19 o
  -9   0   4        4.61        3.40      1.39 o
  -8   0   4      170.91      160.45      3.06 o
  -7   0   4      294.77      266.79      3.58 o
  -6   0   4      106.12      109.72      2.32 o
  -5   0   4      296.80      330.02      3.12 o
  -4   0   4      958.23      979.28      6.79 o
  -3   0   4     1298.04     1327.78     12.06 o
  -2   0   4      419.70      504.13      7.09 o
  -1   0   4     5347.27     5808.99     22.33 o
   0   0   4      362.33      361.62      2.71 o
   1   0   4     1796.70     1736.42      5.80 o
   2   0   4       26.22       33.83      1.62 o
   3   0   4      380.61      360.19      2.59 o
   4   0   4      326.57      360.54      1.93 o
   5   0   4        6.16        5.38      1.02 o
   6   0   4       26.95       27.86      0.71 o
   7   0   4       66.89       59.60      2.77 o
   8   0   4       76.60       78.31      2.93 o
   9   0   4        0.28        1.25      1.03 o
  10   0   4        8.96        5.97      1.80 o
  11   0   4        3.57        6.43      2.00 o
 -13   1   4        8.88       13.47      2.92 o
 -12   1   4       13.75       14.30      5.39 o
 -11   1   4      199.52      194.84      4.63 o
 -10   1   4       67.94       80.11     11.69 o
  -9   1   4       85.87       87.94      4.51 o
  -8   1   4       26.94       28.28      1.58 o
  -7   1   4       39.48       32.60      1.45 o
  -6   1   4      806.72      866.08      6.68 o
  -5   1   4      353.72      330.53      5.73 o
  -4   1   4      285.81      241.94      4.23 o
  -3   1   4       37.68       59.91      1.94 o
  -2   1   4      697.83      732.64      3.25 o
  -1   1   4      132.96      101.14      1.48 o
   0   1   4      673.35      638.24      4.25 o
   1   1   4      687.86      710.01      4.91 o
   2   1   4      102.00       97.54      1.86 o
   3   1   4      178.17      158.09      1.95 o
   4   1   4      224.58      277.17      4.37 o
   5   1   4      424.29      447.98      6.20 o
   6   1   4        2.39        5.83      0.88 o
   7   1   4       16.01       15.11      1.38 o
   8   1   4      158.13      164.22      4.04 o
   9   1   4       33.29       39.64      3.87 o
  10   1   4        9.00        9.28      1.72 o
  11   1   4       36.50       36.56      2.61 o
 -13   2   4        5.05        6.10      2.74 o
 -12   2   4       33.16       29.21      5.15 o
 -11   2   4      149.18      134.55     10.77 o
 -10   2   4      340.92      367.05      5.85 o
  -9   2   4      230.97      219.87      2.75 o
  -8   2   4      440.38      423.72      4.42 o
  -7   2   4       73.70       67.37      1.87 o
  -6   2   4      381.89      415.93      5.69 o
  -5   2   4      108.00       96.62      1.53 o
  -4   2   4        7.33        4.49      0.98 o
  -3   2   4     1185.61     1320.11      8.51 o
  -2   2   4      960.06     1072.60     13.86 o
  -1   2   4      949.38      859.61      2.46 o
   0   2   4      895.52     1055.30      6.70 o
   1   2   4      779.92      670.59      3.54 o
   2   2   4       70.07       63.51      1.06 o
   3   2   4       97.40       96.04      2.49 o
   4   2   4       86.70       65.80      2.20 o
   5   2   4       29.84       30.08      1.42 o
   6   2   4       97.41       89.49      3.19 o
   7   2   4       67.37       55.06      1.64 o
   8   2   4      220.58      210.85      4.63 o
   9   2   4       29.02       32.68      1.65 o
  10   2   4        1.74        5.06      1.48 o
  11   2   4        3.01       12.63      2.33 o
 -13   3   4       17.98       19.64      6.55 o
 -12   3   4       46.42       45.55      5.22 o
 -11   3   4        8.30       10.41      2.31 o
 -10   3   4       29.95       34.42      4.88 o
  -9   3   4       13.81       17.56      2.49 o
  -8   3   4       44.48       43.58      1.62 o
  -7   3   4       14.54        9.09      1.19 o
  -6   3   4      281.62      265.66      6.58 o
  -5   3   4      391.76      423.55     11.84 o
  -4   3   4      528.96      481.66      9.29 o
  -3   3   4     1023.26     1022.66     11.19 o
  -2   3   4     1547.18     1696.97     16.72 o
  -1   3   4       80.39       82.60      1.11 o
   0   3   4      300.38      312.32      2.81 o
   1   3   4       92.11      129.43      1.52 o
   2   3   4      234.30      249.04      2.51 o
   3   3   4      181.37      162.01      1.30 o
   4   3   4      113.09      111.21      2.84 o
   5   3   4      280.78      262.47      4.29 o
   6   3   4        5.01        5.97      0.91 o
   7   3   4        7.90        6.57      1.40 o
   8   3   4       90.81       88.81      2.72 o
   9   3   4        2.11        1.20      0.94 o
  10   3   4       18.93       15.53      1.68 o
 -12   4   4       15.22       18.09      2.06 o
 -11   4   4        6.84        6.79      1.55 o
 -10   4   4       50.22       57.23      3.62 o
  -9   4   4      107.52      116.52      3.39 o
  -8   4   4      289.17      247.47      3.08 o
  -7   4   4       79.46       92.56      2.37 o
  -6   4   4      517.20      535.97      7.21 o
  -5   4   4      151.38      142.17      2.25 o
  -4   4   4       22.43       22.80      2.37 o
  -3   4   4      140.33      136.88      2.66 o
  -2   4   4      262.50      252.66      3.44 o
  -1   4   4     1323.81     1421.39     14.35 o
   0   4   4      643.60      663.94      8.75 o
   1   4   4       42.97       56.23      1.84 o
   2   4   4      246.82      254.34      3.60 o
   3   4   4      252.33      260.45      2.57 o
   4   4   4       28.83       27.37      1.21 o
   5   4   4       45.78       42.29      1.42 o
   6   4   4      102.75       89.65      2.53 o
   7   4   4       54.52       56.05      4.91 o
   8   4   4       21.06       17.16      1.86 o
   9   4   4        2.07        2.73      1.22 o
  10   4   4        4.97        4.26      1.34 o
 -12   5   4       15.22       21.20      3.44 o
 -11   5   4       13.24       17.41      2.89 o
 -10   5   4       24.37       17.24      3.23 o
  -9   5   4       46.97       41.71      2.68 o
  -8   5   4        6.23        4.15      1.38 o
  -7   5   4       67.35       58.58      5.51 o
  -6   5   4      309.19      306.68      3.44 o
  -5   5   4       22.57       14.59      1.21 o
  -4   5   4       67.62       62.85      3.52 o
  -3   5   4        2.00        2.83      1.16 o
  -2   5   4       38.76       42.05      1.64 o
  -1   5   4       76.47       77.96      2.14 o
   0   5   4      251.48      234.28      4.44 o
   1   5   4      112.09      113.17      1.28 o
   2   5   4       29.44       29.18      1.21 o
   3   5   4       48.63       47.38      1.68 o
   4   5   4       14.25       15.09      1.81 o
   5   5   4      343.12      315.25      5.97 o
   6   5   4      137.88      135.60      3.43 o
   7   5   4      147.72      138.02      3.77 o
   8   5   4       34.51       31.51      2.01 o
   9   5   4        3.98        9.22      1.60 o
 -11   6   4       23.04       21.26      2.33 o
 -10   6   4        5.38        7.43      2.42 o
  -9   6   4        9.05        6.26      1.27 o
  -8   6   4       13.93       10.60      2.94 o
  -7   6   4      141.29      147.12      3.48 o
  -6   6   4       59.35       42.23      1.86 o
  -5   6   4       78.93       88.90      3.51 o
  -4   6   4      125.49      122.83      5.36 o
  -3   6   4       96.98      106.30      3.68 o
  -2   6   4        7.95        7.24      2.07 o
  -1   6   4      268.69      258.68      2.97 o
   0   6   4       38.64       36.42      3.70 o
   1   6   4      205.79      233.23      2.71 o
   2   6   4       65.67       53.84      2.98 o
   3   6   4       21.18       17.83      2.06 o
   4   6   4       91.59       80.35      2.44 o
   5   6   4       82.18       78.94      4.02 o
   6   6   4       31.50       28.72      2.09 o
   7   6   4        6.42        5.46      1.93 o
   8   6   4       56.39       79.50      3.57 o
  -9   7   4        1.56        3.00      1.32 o
  -8   7   4       15.10       13.17      1.84 o
  -7   7   4        0.94        1.88      0.93 o
  -6   7   4       32.87       47.48      3.33 o
  -5   7   4       55.85       58.42      3.73 o
  -4   7   4       51.75       45.95      2.43 o
  -3   7   4      106.88      106.91      6.23 o
  -2   7   4       62.96       65.15      2.47 o
  -1   7   4       15.52       12.40      2.22 o
   0   7   4        0.49        1.70      0.87 o
   1   7   4       67.85       64.69      4.02 o
   2   7   4       28.51       27.09      3.01 o
   3   7   4       91.20       97.85     16.25 o
   4   7   4       57.43       54.32      8.73 o
   5   7   4       32.99       29.14      2.16 o
   6   7   4       39.06       34.04      2.49 o
   7   7   4       37.48       41.38      4.25 o
  -8   8   4       27.98       31.56      2.80 o
  -7   8   4        4.21        7.26      2.85 o
  -6   8   4        0.70        1.28      1.53 o
  -5   8   4        5.73        7.64      1.71 o
  -4   8   4        7.96        4.38      1.69 o
  -3   8   4        2.17        4.00      1.61 o
  -2   8   4        6.37        4.43      1.69 o
  -1   8   4        1.09        1.00      1.30 o
   0   8   4        8.57        8.93      2.28 o
   1   8   4       30.90       28.21      5.79 o
   2   8   4        5.75        8.25      2.48 o
   3   8   4        8.93       10.61      2.37 o
   4   8   4       36.45       35.66      3.54 o
   5   8   4        6.89       17.80      3.42 o
  -5   9   4       14.53        9.19      2.38 o
  -4   9   4       10.80       14.95      3.54 o
  -3   9   4        1.64        3.28      2.10 o
  -2   9   4       12.92       11.43      5.77 o
  -1   9   4        3.04        2.31      1.80 o
   0   9   4        6.93        3.59      2.53 o
   1   9   4        3.02        4.65      2.33 o
  -4  -9   5       11.53       12.31      1.31 o
  -3  -9   5        5.23        5.64      1.19 o
  -2  -9   5       27.01       23.80      1.78 o
  -1  -9   5        1.23        3.62      1.08 o
   0  -9   5        2.94        3.70      1.11 o
   1  -9   5       31.22       41.10      2.30 o
  -8  -8   5        1.69        4.27      1.93 o
  -7  -8   5        6.32        7.46      1.33 o
  -6  -8   5        4.64        4.48      1.86 o
  -5  -8   5        9.36        7.65      1.27 o
  -4  -8   5        3.37        5.12      2.63 o
  -3  -8   5        1.86        1.82      0.69 o
  -2  -8   5       15.68       17.77      2.07 o
  -1  -8   5        1.29        1.80      1.31 o
   0  -8   5       22.51       16.55      1.20 o
   1  -8   5       36.20       33.71      1.57 o
   2  -8   5       38.41       37.22      1.87 o
   3  -8   5       25.96       21.38      2.63 o
   4  -8   5        2.53        3.93      1.09 o
  -9  -7   5        2.05        1.88      1.46 o
  -8  -7   5       29.33       22.62      1.85 o
  -7  -7   5        9.94        7.80      1.49 o
  -6  -7   5       12.82       10.78      1.69 o
  -5  -7   5       59.19       57.10      2.26 o
  -4  -7   5      160.48      153.93      2.74 o
  -3  -7   5        4.86        4.34      0.72 o
  -2  -7   5       25.86       24.39      1.48 o
  -1  -7   5      156.17      152.29      2.20 o
   0  -7   5       20.85       18.58      0.98 o
   1  -7   5      129.90      143.03      2.74 o
   2  -7   5        0.69        4.15      0.85 o
   3  -7   5       45.63       43.50      2.05 o
   4  -7   5       31.44       35.00      3.50 o
   5  -7   5       23.05       30.43      2.03 o
   6  -7   5       17.27       18.92      2.66 o
 -11  -6   5        8.65       22.43     12.72 o
 -10  -6   5       13.65       12.13      2.44 o
  -9  -6   5       29.16       24.08      2.46 o
  -8  -6   5        5.92        9.89      1.96 o
  -7  -6   5       68.08       61.66      2.12 o
  -6  -6   5       84.92       84.36      5.16 o
  -5  -6   5       32.84       34.34      1.36 o
  -4  -6   5      216.61      218.36      2.17 o
  -3  -6   5      211.27      199.20      3.63 o
  -2  -6   5        7.27        9.00      0.65 o
  -1  -6   5       11.11        7.84      0.93 o
   0  -6   5       51.04       51.16      1.26 o
   1  -6   5      213.54      208.33      2.78 o
   2  -6   5       97.37      109.13      3.13 o
   3  -6   5       38.11       39.53      2.09 o
   4  -6   5       35.56       30.77      1.58 o
   5  -6   5       53.78       54.97      2.33 o
   6  -6   5      106.51       94.02      5.26 o
   7  -6   5       60.33       61.80      2.36 o
   8  -6   5        3.41        4.47      1.48 o
 -12  -5   5        3.84        3.10      1.87 o
 -11  -5   5       38.28       32.89      3.39 o
 -10  -5   5       22.83       20.90      2.27 o
  -9  -5   5       26.86       25.58      1.71 o
  -8  -5   5       85.97       80.23      2.03 o
  -7  -5   5       35.50       29.67      1.76 o
  -6  -5   5       80.65       83.54      1.86 o
  -5  -5   5       13.37       18.64      1.07 o
  -4  -5   5       95.81       83.23      2.21 o
  -3  -5   5       72.05       74.24      1.21 o
  -2  -5   5       11.10       10.03      0.81 o
  -1  -5   5      309.56      303.96      2.41 o
   0  -5   5      185.51      175.76      1.62 o
   1  -5   5       34.06       38.83      2.50 o
   2  -5   5      216.12      183.93      2.79 o
   3  -5   5      403.10      417.97      6.57 o
   4  -5   5      117.97      109.09      3.61 o
   5  -5   5       75.67       77.13      1.95 o
   6  -5   5       14.97       14.68      1.52 o
   7  -5   5       49.15       47.02      2.63 o
   8  -5   5       21.12       23.34      1.64 o
   9  -5   5       16.25       16.52      1.54 o
 -12  -4   5        6.95       11.38      3.14 o
 -11  -4   5       49.30       45.47      4.48 o
 -10  -4   5        7.62        6.06      2.00 o
  -9  -4   5       35.13       31.32      1.84 o
  -8  -4   5      118.60      146.09      2.50 o
  -7  -4   5       37.17       30.37      2.42 o
  -6  -4   5       25.48       42.96      2.69 o
  -5  -4   5       30.69       22.82      1.94 o
  -4  -4   5      294.01      277.95      4.85 o
  -3  -4   5      105.06      115.71      1.40 o
  -2  -4   5      214.40      267.79      4.21 o
  -1  -4   5      320.91      286.16      4.07 o
   0  -4   5      271.69      307.78      3.31 o
   1  -4   5        2.80        2.31      0.48 o
   2  -4   5      116.83      103.24      2.30 o
   3  -4   5       65.42       57.19      3.13 o
   4  -4   5       89.34       84.04      1.42 o
   5  -4   5      113.27       99.66      2.48 o
   6  -4   5       80.82       81.40      1.96 o
   7  -4   5        1.86        2.85      1.04 o
   8  -4   5       12.92       14.11      1.44 o
   9  -4   5        6.92        9.94      1.54 o
 -13  -3   5        4.97        8.46      8.42 o
 -12  -3   5       20.95       25.21      3.66 o
 -11  -3   5       48.59       49.52      6.39 o
 -10  -3   5      120.34      127.02      2.46 o
  -9  -3   5       63.60       60.48      1.33 o
  -8  -3   5       99.48      113.48      2.07 o
  -7  -3   5      118.96      111.31      1.18 o
  -6  -3   5      196.25      183.11      3.11 o
  -5  -3   5      574.76      553.34      4.93 o
  -4  -3   5     1187.77     1287.31      6.39 o
  -3  -3   5      631.18      711.62      3.55 o
  -2  -3   5       15.42        8.71      0.76 o
  -1  -3   5       89.90      100.27      2.13 o
   0  -3   5       77.53       71.56      1.70 o
   1  -3   5        2.88       33.74      2.17 o
   2  -3   5      476.22      474.88      5.91 o
   3  -3   5      324.96      326.83      3.67 o
   4  -3   5      554.17      586.36      3.85 o
   5  -3   5      211.61      214.69      5.08 o
   6  -3   5      145.41      145.85      5.13 o
   7  -3   5       13.20       20.59      2.56 o
   8  -3   5       39.90       41.43      1.91 o
   9  -3   5       54.29       52.00      4.14 o
  10  -3   5        2.29        3.90      1.83 o
 -13  -2   5       70.11       75.27      3.44 o
 -12  -2   5       29.63       29.52      6.18 o
 -11  -2   5       96.08       98.07     10.53 o
 -10  -2   5       12.83       11.26      1.95 o
  -9  -2   5       31.95       31.71      1.49 o
  -8  -2   5      150.33      159.80      3.38 o
  -7  -2   5      114.97      106.48      3.43 o
  -6  -2   5       58.09       64.14      1.82 o
  -5  -2   5      397.51      381.99      3.18 o
  -4  -2   5      169.56      164.54      1.37 o
  -3  -2   5      227.64      255.38      4.63 o
  -2  -2   5      453.14      382.10      4.22 o
  -1  -2   5       21.61       43.13      0.83 o
   0  -2   5      659.34      677.46      2.99 o
   1  -2   5      225.49      257.51      2.62 o
   2  -2   5        7.03        3.31      0.39 o
   3  -2   5      282.25      329.16      5.73 o
   4  -2   5      145.17      135.78      2.23 o
   5  -2   5       32.41       26.12      1.17 o
   6  -2   5      168.03      176.46      4.22 o
   7  -2   5       48.33       46.85      2.13 o
   8  -2   5       37.83       29.95      1.71 o
   9  -2   5       29.65       33.29      2.51 o
  10  -2   5       24.97       27.07      2.41 o
 -14  -1   5       16.40       25.30      8.02 o
 -13  -1   5        1.62        6.96      4.34 o
 -12  -1   5       17.92       25.04      2.37 o
 -11  -1   5       45.57       50.75      2.34 o
 -10  -1   5       41.27       41.08      1.89 o
  -9  -1   5      132.02      130.22      3.36 o
  -8  -1   5      532.11      575.02      9.37 o
  -7  -1   5       65.41       72.09      2.30 o
  -6  -1   5       16.30       17.66      0.97 o
  -5  -1   5       44.96       51.47      1.19 o
  -4  -1   5       61.66       72.74      1.74 o
  -3  -1   5      446.26      454.41      3.23 o
  -2  -1   5      592.73      652.33      9.38 o
  -1  -1   5     1130.69     1030.71      6.18 o
   0  -1   5      315.87      298.36      2.39 o
   1  -1   5     2902.07     3056.24     15.88 o
   2  -1   5       26.89       34.22      2.32 o
   3  -1   5      624.93      613.34      4.80 o
   4  -1   5       41.39       45.36      0.87 o
   5  -1   5      191.95      171.77      2.78 o
   6  -1   5      166.62      165.21      3.54 o
   7  -1   5      138.64      119.17      2.34 o
   8  -1   5       48.28       46.65      2.25 o
   9  -1   5       34.31       34.49      2.05 o
  10  -1   5        5.04        5.27      1.35 o
 -14   0   5       14.32       18.96      3.52 o
 -13   0   5       18.89       16.69      4.58 o
 -12   0   5       15.51       15.90      2.56 o
 -11   0   5       12.58       16.13      1.97 o
 -10   0   5       16.66       21.28      1.63 o
  -9   0   5      207.06      187.54      7.93 o
  -8   0   5       10.25       10.04      0.94 o
  -7   0   5      194.78      211.85      3.74 o
  -6   0   5      980.37     1085.39     16.80 o
  -5   0   5      105.36      116.89      2.92 o
  -4   0   5      183.12      166.62      1.91 o
  -3   0   5      541.68      517.17      7.66 o
  -2   0   5        8.16       15.40      1.05 o
  -1   0   5       28.87       26.72      1.09 o
   0   0   5     1389.39     1355.86      6.80 o
   1   0   5     1335.57     1529.46     11.16 o
   2   0   5      398.41      359.56      4.54 o
   3   0   5      517.75      553.06      3.29 o
   4   0   5      142.42      151.69      2.02 o
   5   0   5        4.06        8.35      1.13 o
   6   0   5      204.11      208.93      2.47 o
   7   0   5      284.71      315.60      3.29 o
   8   0   5       23.99       26.61      3.22 o
   9   0   5       21.35       23.33      4.45 o
  10   0   5        0.07        2.99      1.37 o
 -14   1   5       16.44       15.44      7.72 o
 -13   1   5        1.82        2.65      1.85 o
 -12   1   5       17.67       16.58      3.63 o
 -11   1   5       44.99       52.10      2.13 o
 -10   1   5       42.91       38.86      5.29 o
  -9   1   5      133.43      127.46      2.24 o
  -8   1   5      533.00      549.27      9.15 o
  -7   1   5       65.91       70.83      1.73 o
  -6   1   5       15.07       16.56      1.26 o
  -5   1   5       42.24       57.11      4.41 o
  -4   1   5       63.81       74.76      2.02 o
  -3   1   5      433.70      433.79      5.41 o
  -2   1   5      591.11      662.44      3.64 o
  -1   1   5     1122.48     1033.28      9.26 o
   0   1   5      317.68      303.01      3.81 o
   1   1   5     2903.43     3016.14     26.85 o
   2   1   5       29.14       31.40      0.81 o
   3   1   5      622.74      595.86      3.87 o
   4   1   5       40.44       43.32      1.34 o
   5   1   5      191.86      169.62      2.06 o
   6   1   5      170.58      168.40      1.77 o
   7   1   5      138.74      118.88      2.59 o
   8   1   5       49.29       42.45      1.57 o
   9   1   5       34.27       33.68      1.90 o
  10   1   5        4.99        5.51      1.03 o
 -13   2   5       70.61       68.17      6.15 o
 -12   2   5       30.69       27.57      3.57 o
 -11   2   5       94.50       99.47      4.69 o
 -10   2   5       13.32       10.16      1.62 o
  -9   2   5       33.78       34.43      2.17 o
  -8   2   5      150.93      151.82      4.94 o
  -7   2   5      114.91      115.90      6.20 o
  -6   2   5       57.99       68.27      1.96 o
  -5   2   5      388.56      381.47      2.79 o
  -4   2   5      173.18      164.75      2.06 o
  -3   2   5      229.43      260.17      2.40 o
  -2   2   5      454.77      369.45      2.71 o
  -1   2   5       21.63       44.31      1.09 o
   0   2   5      669.59      678.69      3.17 o
   1   2   5      224.32      253.84      1.67 o
   2   2   5        6.56        3.09      0.50 o
   3   2   5      282.71      314.77      6.46 o
   4   2   5      143.74      134.78      4.18 o
   5   2   5       34.62       32.78      2.49 o
   6   2   5      166.89      180.38      4.74 o
   7   2   5       46.62       51.94      1.59 o
   8   2   5       38.45       31.60      1.38 o
   9   2   5       29.40       32.70      2.23 o
  10   2   5       25.58       26.52      5.06 o
 -13   3   5        4.79        8.54      2.77 o
 -12   3   5       21.49       23.09      3.12 o
 -11   3   5       49.77       53.73      5.22 o
 -10   3   5      119.42      128.54      7.13 o
  -9   3   5       63.87       71.12      2.22 o
  -8   3   5      100.60      116.08      5.43 o
  -7   3   5      119.57      113.98      2.09 o
  -6   3   5      201.95      189.13      2.82 o
  -5   3   5      566.71      558.75     12.25 o
  -4   3   5     1178.10     1263.54     15.30 o
  -3   3   5      640.78      721.56      9.39 o
  -2   3   5       15.75       10.23      1.11 o
  -1   3   5       96.48      109.33      1.65 o
   0   3   5       76.27       72.47      1.09 o
   1   3   5        2.26       29.67      0.85 o
   2   3   5      476.59      485.27      3.88 o
   3   3   5      325.62      330.86      2.75 o
   4   3   5      551.46      585.28      9.10 o
   5   3   5      211.72      205.91      5.45 o
   6   3   5      146.34      130.05      5.63 o
   7   3   5       13.63       15.83      1.95 o
   8   3   5       40.48       42.26      2.08 o
   9   3   5       55.03       51.63      2.20 o
  10   3   5        2.32        6.99      3.53 o
 -12   4   5        7.36        5.75      2.15 o
 -11   4   5       48.81       40.78      5.86 o
 -10   4   5        8.03        8.61      2.22 o
  -9   4   5       36.46       35.19      1.94 o
  -8   4   5      119.15      145.16      3.82 o
  -7   4   5       35.36       38.17      4.63 o
  -6   4   5       25.92       36.65      3.35 o
  -5   4   5       33.12       20.51      3.16 o
  -4   4   5      291.10      281.93      5.48 o
  -3   4   5      108.01      112.59      4.63 o
  -2   4   5      205.79      256.56      3.24 o
  -1   4   5      320.18      277.06      3.81 o
   0   4   5      273.64      306.18      2.47 o
   1   4   5        3.09        2.50      0.53 o
   2   4   5      116.83      109.15      4.40 o
   3   4   5       68.01       60.82      1.30 o
   4   4   5       88.37       89.94      2.98 o
   5   4   5      116.35      111.05      2.23 o
   6   4   5       80.02       81.62      2.95 o
   7   4   5        2.19        3.57      1.23 o
   8   4   5       13.08       11.89      2.04 o
   9   4   5        7.06        9.96      1.51 o
 -12   5   5        3.97        5.57      2.87 o
 -11   5   5       38.21       32.66      3.08 o
 -10   5   5       23.21       23.12      2.59 o
  -9   5   5       27.29       25.59      1.84 o
  -8   5   5       83.36       77.50      4.14 o
  -7   5   5       35.87       31.96      2.55 o
  -6   5   5       81.62       83.92      3.09 o
  -5   5   5       14.49       17.97      1.48 o
  -4   5   5       95.41       84.50      4.35 o
  -3   5   5       75.74       79.37      2.09 o
  -2   5   5       11.35        7.14      1.39 o
  -1   5   5      315.33      319.36      5.13 o
   0   5   5      185.49      176.06      1.65 o
   1   5   5       35.72       38.90      2.54 o
   2   5   5      213.04      186.60      5.30 o
   3   5   5      403.96      405.29      4.96 o
   4   5   5      118.66      108.96      2.61 o
   5   5   5       76.50       77.98      2.94 o
   6   5   5       14.08       20.27      2.25 o
   7   5   5       49.04       55.85      3.60 o
   8   5   5       20.67       24.54      1.95 o
   9   5   5       16.65       17.14      1.60 o
 -11   6   5        8.95        7.55      3.50 o
 -10   6   5       14.00       10.34      2.03 o
  -9   6   5       28.51       22.67      1.83 o
  -8   6   5        5.98        8.16      2.30 o
  -7   6   5       70.53       75.04      3.06 o
  -6   6   5       83.80       86.86      3.10 o
  -5   6   5       34.20       38.78      2.60 o
  -4   6   5      213.33      212.29      5.31 o
  -3   6   5      209.44      203.55      5.84 o
  -2   6   5        8.41       11.82      1.24 o
  -1   6   5       11.23        7.15      1.32 o
   0   6   5       48.08       49.14      1.98 o
   1   6   5      214.70      218.29      6.03 o
   2   6   5       99.93      102.88      3.25 o
   3   6   5       39.12       36.19      1.93 o
   4   6   5       35.50       30.26      1.67 o
   5   6   5       54.05       60.71      2.70 o
   6   6   5      105.58       91.81      3.41 o
   7   6   5       59.83       61.18      3.46 o
   8   6   5        3.55        4.05      1.72 o
  -9   7   5        2.02        3.47      1.15 o
  -8   7   5       29.26       33.03      3.00 o
  -7   7   5        9.68        9.73      2.11 o
  -6   7   5       12.09        9.92      1.84 o
  -5   7   5       60.29       55.80      2.41 o
  -4   7   5      160.84      166.42      3.59 o
  -3   7   5        4.96        9.60      1.65 o
  -2   7   5       26.33       29.45      2.24 o
  -1   7   5      153.29      151.53      2.64 o
   0   7   5       21.48       18.39      1.96 o
   1   7   5      129.52      148.28     11.29 o
   2   7   5        0.53        4.20      1.05 o
   3   7   5       45.81       38.51      3.60 o
   4   7   5       32.02       24.67      1.53 o
   5   7   5       22.80       23.10      2.51 o
   6   7   5       17.33       16.72      3.27 o
  -8   8   5        1.72        3.43      1.41 o
  -7   8   5        5.89        6.07      1.76 o
  -6   8   5        4.84        7.32      2.07 o
  -5   8   5        9.59        9.85      1.77 o
  -4   8   5        3.28        1.22      1.30 o
  -3   8   5        1.73        3.99      1.68 o
  -2   8   5       15.52       14.80      1.90 o
  -1   8   5        1.32        2.27      1.25 o
   0   8   5       21.78       12.60      4.00 o
   1   8   5       36.79       36.67      4.44 o
   2   8   5       39.51       37.35      3.64 o
   3   8   5       25.89       23.13      3.72 o
   4   8   5        2.59        4.57      1.39 o
  -4   9   5       11.15       13.93      2.55 o
  -3   9   5        5.52        5.41      1.91 o
  -2   9   5       27.17       30.78      4.03 o
  -1   9   5        1.14        1.32      2.31 o
   0   9   5        3.03        1.38      2.63 o
   1   9   5       32.00       35.69      6.21 o
  -3  -9   6        5.85        9.98      1.49 o
  -2  -9   6       69.18       75.53      2.41 o
  -1  -9   6       45.78       50.24      5.09 o
   0  -9   6       10.85       16.32      1.95 o
  -7  -8   6       17.56       14.35      2.22 o
  -6  -8   6        4.92        4.02      1.08 o
  -5  -8   6       18.05       15.60      1.67 o
  -4  -8   6       26.15       18.95      1.90 o
  -3  -8   6       35.14       37.04      1.89 o
  -2  -8   6       91.65       80.30      2.33 o
  -1  -8   6        2.91       10.70      4.09 o
   0  -8   6       19.89       16.37      1.41 o
   1  -8   6       38.50       38.09      1.98 o
   2  -8   6       15.01       10.01      0.99 o
   3  -8   6        6.47        4.65      1.03 o
   4  -8   6        2.59        2.80      1.20 o
  -9  -7   6       18.77       12.67      1.99 o
  -8  -7   6       23.37       23.77      2.40 o
  -7  -7   6        0.40        2.98      1.22 o
  -6  -7   6       10.89        8.61      1.38 o
  -5  -7   6       33.96       30.41      1.77 o
  -4  -7   6       41.93       37.00      2.68 o
  -3  -7   6        8.75        7.62      1.08 o
  -2  -7   6       33.84       32.15      1.71 o
  -1  -7   6       35.42       30.85      1.32 o
   0  -7   6       61.37       67.09      1.47 o
   1  -7   6       21.02       18.20      1.29 o
   2  -7   6       54.85       49.97      1.58 o
   3  -7   6      162.63      151.73      2.97 o
   4  -7   6       10.40       10.52      1.34 o
   5  -7   6        6.96        4.81      1.62 o
   6  -7   6        2.63        5.09      1.61 o
 -11  -6   6        5.67        4.07      1.72 o
 -10  -6   6       15.54       12.96      1.63 o
  -9  -6   6        1.86        3.47      1.40 o
  -8  -6   6       25.14       26.32      1.70 o
  -7  -6   6      180.13      174.98      8.28 o
  -6  -6   6      304.95      326.70     10.42 o
  -5  -6   6       37.78       29.05      1.50 o
  -4  -6   6       35.49       36.03      1.18 o
  -3  -6   6       67.31       74.50      1.70 o
  -2  -6   6      117.77      119.25      1.97 o
  -1  -6   6      140.03      142.08      2.60 o
   0  -6   6      169.71      163.60      2.24 o
   1  -6   6      117.93      115.41      1.51 o
   2  -6   6       47.92       43.08      1.45 o
   3  -6   6       14.43       12.80      1.16 o
   4  -6   6        7.56        3.86      0.90 o
   5  -6   6       61.65       54.90      1.67 o
   6  -6   6       26.34       21.06      2.57 o
   7  -6   6       30.02       27.68      2.70 o
 -12  -5   6       22.31       26.49      3.19 o
 -11  -5   6        0.61        1.21      1.47 o
 -10  -5   6       26.61       23.92      1.73 o
  -9  -5   6       56.15       54.73      2.44 o
  -8  -5   6       40.23       30.46      1.90 o
  -7  -5   6       30.65       28.58      2.75 o
  -6  -5   6       31.62       20.70      1.27 o
  -5  -5   6       57.26       56.88      3.11 o
  -4  -5   6        6.96       10.69      1.03 o
  -3  -5   6      114.17       94.33      2.03 o
  -2  -5   6       33.68       33.27      1.22 o
  -1  -5   6       90.27       99.70      2.12 o
   0  -5   6      188.36      185.32      3.12 o
   1  -5   6       17.83       17.27      1.02 o
   2  -5   6      429.41      406.73      2.85 o
   3  -5   6       87.32       86.22      2.21 o
   4  -5   6       64.72       55.50      2.20 o
   5  -5   6      128.76      125.13      3.96 o
   6  -5   6       97.56       91.65      2.17 o
   7  -5   6       10.24        8.70      0.96 o
   8  -5   6       20.78       20.76      1.77 o
 -12  -4   6       30.44       28.56      3.19 o
 -11  -4   6       19.86       18.25      2.38 o
 -10  -4   6       25.88       27.81      2.30 o
  -9  -4   6      145.80      134.95      4.00 o
  -8  -4   6      177.09      156.51      3.31 o
  -7  -4   6      133.75      140.52      2.32 o
  -6  -4   6      401.86      425.36      2.68 o
  -5  -4   6       41.00       41.09      2.44 o
  -4  -4   6       31.99       28.22      1.98 o
  -3  -4   6      139.82      168.41      4.89 o
  -2  -4   6       57.35       51.81      3.91 o
  -1  -4   6      253.57      217.24      5.21 o
   0  -4   6       94.14      102.68      2.08 o
   1  -4   6        3.25        6.63      0.74 o
   2  -4   6      115.12      124.39      1.71 o
   3  -4   6       16.13       17.70      1.34 o
   4  -4   6      111.53      102.43      1.83 o
   5  -4   6       12.93        9.36      0.84 o
   6  -4   6       52.69       52.13      2.07 o
   7  -4   6       49.35       49.30      2.48 o
   8  -4   6       40.63       34.38      1.81 o
   9  -4   6        7.97        4.41      1.18 o
 -13  -3   6       23.54       26.78      3.21 o
 -12  -3   6        2.67        7.95      5.05 o
 -11  -3   6        7.62        9.06      1.83 o
 -10  -3   6      148.28      142.37      2.40 o
  -9  -3   6       96.58      100.66      2.26 o
  -8  -3   6       21.13       22.63      1.49 o
  -7  -3   6      206.48      202.32      3.35 o
  -6  -3   6      132.53      135.13      3.83 o
  -5  -3   6       74.88       66.19      1.34 o
  -4  -3   6      103.14      116.01      2.13 o
  -3  -3   6       28.19       23.59      0.96 o
  -2  -3   6       50.04       33.53      0.75 o
  -1  -3   6      358.44      388.11      3.28 o
   0  -3   6      256.84      268.63      2.36 o
   1  -3   6      243.59      233.44      2.62 o
   2  -3   6      895.53      907.86     13.47 o
   3  -3   6       29.68       38.52      1.96 o
   4  -3   6      209.51      213.33      2.94 o
   5  -3   6       55.82       59.62      1.34 o
   6  -3   6      215.68      217.11      3.01 o
   7  -3   6       35.04       34.27      1.93 o
   8  -3   6       26.55       28.20      3.92 o
   9  -3   6       35.72       47.04      3.87 o
 -13  -2   6       37.46       35.66      4.57 o
 -12  -2   6        1.46        3.82      1.97 o
 -11  -2   6       48.74       46.64      5.53 o
 -10  -2   6       55.51       60.70      2.30 o
  -9  -2   6      163.43      156.49      4.44 o
  -8  -2   6       16.14       12.68      1.24 o
  -7  -2   6       53.59       49.67      2.63 o
  -6  -2   6      130.05      119.54      2.34 o
  -5  -2   6      167.90      152.66      2.02 o
  -4  -2   6      241.67      208.00      2.61 o
  -3  -2   6      393.68      374.27      4.57 o
  -2  -2   6     1003.19     1014.71     10.78 o
  -1  -2   6      249.61      247.39      4.89 o
   0  -2   6      130.32      139.76      2.38 o
   1  -2   6      636.28      682.88      8.51 o
   2  -2   6      184.05      177.41      2.24 o
   3  -2   6      100.26       97.34      2.44 o
   4  -2   6      167.69      168.71      4.89 o
   5  -2   6        2.88        4.53      1.25 o
   6  -2   6      176.20      169.54      4.58 o
   7  -2   6       71.93       71.56      2.89 o
   8  -2   6       59.10       53.09      2.43 o
   9  -2   6       10.71        7.44      1.79 o
  10  -2   6       11.32       16.27      2.55 o
 -14  -1   6       15.22       22.52      9.29 o
 -13  -1   6        4.61        6.73      3.56 o
 -12  -1   6       14.39       11.82      1.78 o
 -11  -1   6       13.86       11.28      1.39 o
 -10  -1   6       46.59       50.98      2.18 o
  -9  -1   6       45.37       47.09      1.45 o
  -8  -1   6      123.73      134.95      4.32 o
  -7  -1   6       36.36       15.86      0.88 o
  -6  -1   6       39.25       45.38      1.46 o
  -5  -1   6       25.95       27.21      0.82 o
  -4  -1   6       88.49       96.66      1.99 o
  -3  -1   6       91.93       98.18      1.21 o
  -2  -1   6      880.12      817.48      6.83 o
  -1  -1   6     2750.38     2963.95     20.39 o
   0  -1   6      265.13      256.07      2.31 o
   1  -1   6      903.93      864.09      6.27 o
   2  -1   6     1473.84     1508.96     11.08 o
   3  -1   6       91.65       96.22      2.78 o
   4  -1   6       64.00       60.58      2.25 o
   5  -1   6       73.15       78.71      2.17 o
   6  -1   6       15.20       17.18      1.03 o
   7  -1   6      357.39      396.59      4.55 o
   8  -1   6       24.10       26.82      2.11 o
   9  -1   6       12.07       19.41      2.06 o
  10  -1   6       24.31       26.30      3.02 o
 -14   0   6        1.92        7.04      2.71 o
 -13   0   6        0.94        3.05      1.87 o
 -12   0   6       11.15       15.06      1.82 o
 -11   0   6       29.72       19.68      1.34 o
 -10   0   6        2.10        4.18      0.91 o
  -9   0   6       29.11       28.94      2.19 o
  -8   0   6       78.17       70.19      2.77 o
  -7   0   6      293.90      327.34      5.45 o
  -6   0   6      136.77      102.70      2.17 o
  -5   0   6      496.03      503.66      8.31 o
  -4   0   6      589.07      582.24      5.63 o
  -3   0   6      182.16      171.30      2.10 o
  -2   0   6     3250.92     3533.93     33.42 o
  -1   0   6     1704.91     1671.47      7.72 o
   0   0   6     1138.78     1086.58      9.09 o
   1   0   6      588.81      516.03      3.13 o
   2   0   6       70.85       61.41      1.27 o
   3   0   6      165.34      174.88      1.89 o
   4   0   6      232.70      245.59      1.87 o
   5   0   6      366.04      345.47      2.63 o
   6   0   6        9.52        9.88      1.01 o
   7   0   6      132.92      108.27      2.69 o
   8   0   6      116.30      121.69      3.52 o
   9   0   6        7.79        6.92      1.77 o
  10   0   6       12.60       14.20      1.55 o
 -14   1   6       14.62       12.97      3.06 o
 -13   1   6        4.58        4.93      1.59 o
 -12   1   6       14.29       11.77      1.99 o
 -11   1   6       13.97        8.84      1.78 o
 -10   1   6       46.81       49.52      2.31 o
  -9   1   6       46.82       47.79      1.59 o
  -8   1   6      122.37      136.36      3.23 o
  -7   1   6       40.03       19.88      2.16 o
  -6   1   6       39.37       45.33      2.37 o
  -5   1   6       22.80       26.67      1.02 o
  -4   1   6       89.65       95.15      1.78 o
  -3   1   6       87.71       99.38      2.37 o
  -2   1   6      886.78      833.12      8.00 o
  -1   1   6     2754.99     2978.90     42.00 o
   0   1   6      264.06      249.71      3.03 o
   1   1   6      902.80      874.40     10.11 o
   2   1   6     1461.74     1468.65     14.37 o
   3   1   6       95.33       97.25      1.72 o
   4   1   6       65.45       68.73      2.57 o
   5   1   6       70.69       73.79      1.58 o
   6   1   6       15.25       17.45      1.53 o
   7   1   6      357.25      399.08      5.55 o
   8   1   6       24.43       24.65      2.05 o
   9   1   6       12.10       14.26      1.54 o
  10   1   6       23.87       26.18      4.28 o
 -13   2   6       37.50       30.97      2.32 o
 -12   2   6        1.45        1.27      1.54 o
 -11   2   6       50.20       50.49      3.57 o
 -10   2   6       56.62       62.33      3.07 o
  -9   2   6      164.16      150.88      5.09 o
  -8   2   6       17.71       12.50      1.24 o
  -7   2   6       54.06       47.87      2.78 o
  -6   2   6      125.30      113.40      2.15 o
  -5   2   6      167.79      159.77      5.07 o
  -4   2   6      238.82      210.25      2.49 o
  -3   2   6      386.22      370.25      2.94 o
  -2   2   6     1005.01     1011.22      4.29 o
  -1   2   6      243.46      229.46      4.72 o
   0   2   6      130.70      129.57      2.01 o
   1   2   6      633.44      667.29      9.59 o
   2   2   6      187.64      178.33      2.91 o
   3   2   6       97.69       88.62      1.42 o
   4   2   6      164.24      162.12      2.78 o
   5   2   6        2.67        3.19      0.73 o
   6   2   6      176.67      176.44      4.23 o
   7   2   6       72.19       71.98      1.78 o
   8   2   6       59.54       52.07      1.72 o
   9   2   6       10.51       13.22      2.02 o
  10   2   6       11.06       17.69      4.25 o
 -13   3   6       23.66       25.68      5.94 o
 -12   3   6        2.41       11.73      6.10 o
 -11   3   6        7.83       11.56      2.16 o
 -10   3   6      150.05      147.75      8.68 o
  -9   3   6       96.75      105.88      4.07 o
  -8   3   6       20.96       24.39      1.71 o
  -7   3   6      202.05      206.11      8.27 o
  -6   3   6      133.43      142.12      2.70 o
  -5   3   6       71.50       65.20      3.42 o
  -4   3   6      107.27      117.09      2.05 o
  -3   3   6       29.53       26.86      1.52 o
  -2   3   6       54.43       37.91      1.40 o
  -1   3   6      360.44      386.35      3.30 o
   0   3   6      253.35      274.21      1.76 o
   1   3   6      242.93      237.77      3.47 o
   2   3   6      889.87      898.09      6.63 o
   3   3   6       28.24       40.76      1.79 o
   4   3   6      207.82      207.81      3.48 o
   5   3   6       55.52       56.69      2.20 o
   6   3   6      216.49      209.44      4.28 o
   7   3   6       36.19       37.18      2.85 o
   8   3   6       26.60       24.43      2.88 o
   9   3   6       35.20       44.29      3.00 o
 -12   4   6       30.74       30.24      3.32 o
 -11   4   6       19.55       16.46      3.00 o
 -10   4   6       26.35       31.95      3.33 o
  -9   4   6      143.63      142.51      5.74 o
  -8   4   6      181.98      158.26      2.83 o
  -7   4   6      134.13      139.40      2.77 o
  -6   4   6      398.81      417.28      8.83 o
  -5   4   6       41.44       43.00      2.37 o
  -4   4   6       33.09       31.96      1.91 o
  -3   4   6      138.57      159.01      4.67 o
  -2   4   6       58.67       56.36      2.48 o
  -1   4   6      252.80      210.43      2.95 o
   0   4   6       94.80      104.68      1.88 o
   1   4   6        3.91        8.60      0.69 o
   2   4   6      114.86      127.53      1.88 o
   3   4   6       15.68       18.31      1.27 o
   4   4   6      109.75      107.94      3.43 o
   5   4   6       13.09       15.09      1.41 o
   6   4   6       51.11       52.86      2.24 o
   7   4   6       49.61       50.74      2.46 o
   8   4   6       40.17       36.43      1.83 o
   9   4   6        8.01       10.82      1.87 o
 -12   5   6       22.82       19.32      3.28 o
 -11   5   6        0.68        2.40      1.51 o
 -10   5   6       27.40       29.27      2.02 o
  -9   5   6       54.48       54.04      3.47 o
  -8   5   6       39.81       36.06      3.83 o
  -7   5   6       28.53       26.11      2.58 o
  -6   5   6       31.92       20.04      1.87 o
  -5   5   6       59.23       60.53      7.09 o
  -4   5   6        6.26        8.40      2.09 o
  -3   5   6      114.69       93.36      2.72 o
  -2   5   6       34.16       31.39      2.14 o
  -1   5   6       89.40       97.77      4.77 o
   0   5   6      188.49      183.42      3.65 o
   1   5   6       17.15       15.41      0.95 o
   2   5   6      426.06      398.63      3.22 o
   3   5   6       89.81       94.03      3.90 o
   4   5   6       63.85       57.21      3.09 o
   5   5   6      127.65      128.61      3.29 o
   6   5   6       97.93      103.57      4.18 o
   7   5   6       10.71       12.40      2.10 o
   8   5   6       20.77       18.33      2.14 o
 -11   6   6        5.36        3.09      1.53 o
 -10   6   6       16.09       13.22      2.85 o
  -9   6   6        1.69        6.86      1.45 o
  -8   6   6       26.36       25.82      2.44 o
  -7   6   6      180.40      186.67      6.91 o
  -6   6   6      301.88      334.15      4.46 o
  -5   6   6       38.13       26.29      2.81 o
  -4   6   6       36.06       34.57      2.34 o
  -3   6   6       67.08       67.51      1.83 o
  -2   6   6      119.00      117.94      5.24 o
  -1   6   6      137.36      138.20      2.58 o
   0   6   6      170.21      166.25      5.53 o
   1   6   6      121.67      113.66      3.07 o
   2   6   6       46.51       40.45      2.00 o
   3   6   6       14.47       13.88      1.58 o
   4   6   6        6.99        5.13      1.21 o
   5   6   6       60.83       57.69      6.75 o
   6   6   6       27.39       23.28      2.02 o
   7   6   6       29.82       26.91      2.56 o
  -9   7   6       18.02       16.35      2.68 o
  -8   7   6       22.90       26.42      2.76 o
  -7   7   6        0.58        2.71      2.24 o
  -6   7   6       10.96        4.34      1.39 o
  -5   7   6       35.17       40.26      3.98 o
  -4   7   6       41.60       42.13      2.63 o
  -3   7   6        8.12       10.04      2.17 o
  -2   7   6       34.14       35.99      2.46 o
  -1   7   6       35.46       29.46      2.54 o
   0   7   6       62.37       62.23      5.16 o
   1   7   6       21.04       22.65      2.90 o
   2   7   6       52.83       51.99      2.31 o
   3   7   6      163.47      149.80      4.02 o
   4   7   6       10.83       10.39      1.32 o
   5   7   6        6.77        2.48      1.36 o
   6   7   6        2.82        5.42      3.29 o
  -7   8   6       17.68       14.35      3.04 o
  -6   8   6        4.79        4.47      1.55 o
  -5   8   6       17.67       19.69      3.37 o
  -4   8   6       26.22       21.53      2.06 o
  -3   8   6       34.07       32.63      4.25 o
  -2   8   6       91.25       83.47      3.10 o
  -1   8   6        3.27        6.95      1.42 o
   0   8   6       19.72       17.00      2.47 o
   1   8   6       39.33       34.50      2.56 o
   2   8   6       15.27       10.71      2.08 o
   3   8   6        6.84        5.68      1.85 o
   4   8   6        2.88        2.66      1.46 o
  -3   9   6        5.93        9.72      2.42 o
  -2   9   6       70.04       81.96      6.50 o
   0   9   6       11.45       14.51      4.70 o
  -7  -8   7       33.41       28.31      2.48 o
  -6  -8   7       10.73        9.23      1.93 o
  -5  -8   7       15.68       13.92      1.50 o
  -4  -8   7       10.48       11.17      1.40 o
  -3  -8   7       53.34       48.34      2.03 o
  -2  -8   7        6.14        6.52      1.54 o
  -1  -8   7        8.73        9.12      1.22 o
   0  -8   7       13.84       12.70      1.43 o
   1  -8   7       22.71       25.73      1.84 o
   2  -8   7       22.35       18.22      1.49 o
  -9  -7   7        1.98        3.56      1.37 o
  -8  -7   7        9.96       11.82      2.39 o
  -7  -7   7       37.57       31.44      2.00 o
  -6  -7   7        0.63        1.71      0.83 o
  -5  -7   7       11.17        8.57      1.16 o
  -4  -7   7      116.53      106.48      2.21 o
  -3  -7   7       16.37       17.71      2.35 o
  -2  -7   7      123.20      128.84      3.51 o
  -1  -7   7        5.77        6.26      1.05 o
   0  -7   7       51.89       42.88      1.64 o
   1  -7   7       70.87       74.94      2.15 o
   2  -7   7       38.01       44.15      1.83 o
   3  -7   7        1.41        3.33      0.81 o
   4  -7   7        8.91        6.87      1.05 o
   5  -7   7        5.59       10.71      2.74 o
 -11  -6   7        2.74        6.92      2.52 o
 -10  -6   7        7.21        8.17      1.71 o
  -9  -6   7       11.14       11.29      1.59 o
  -8  -6   7       41.26       33.67      1.95 o
  -7  -6   7        3.32        1.95      1.13 o
  -6  -6   7       22.90       15.62      1.25 o
  -5  -6   7       62.52       69.91      2.31 o
  -4  -6   7       53.84       69.22      2.55 o
  -3  -6   7      143.49      138.88      3.87 o
  -2  -6   7       56.46       44.71      1.45 o
  -1  -6   7       34.53       34.89      1.93 o
   0  -6   7      279.66      285.79      4.73 o
   1  -6   7       82.09       74.10      1.56 o
   2  -6   7       83.77       94.02      1.74 o
   3  -6   7       25.47       23.27      1.20 o
   4  -6   7       36.24       27.48      1.48 o
   5  -6   7        6.07        6.36      1.20 o
   6  -6   7        7.24        8.23      1.39 o
 -12  -5   7       15.06       14.28      3.98 o
 -11  -5   7       18.85       15.17      1.95 o
 -10  -5   7        2.50        3.57      1.52 o
  -9  -5   7       21.60       19.97      1.91 o
  -8  -5   7       40.49       47.88      2.10 o
  -7  -5   7       97.54       78.44      3.38 o
  -6  -5   7      206.82      211.06      4.24 o
  -5  -5   7      175.16      159.16      2.29 o
  -4  -5   7       25.44       25.01      0.99 o
  -3  -5   7       90.05       89.00      2.24 o
  -2  -5   7      120.78      116.51      2.15 o
  -1  -5   7        9.57       13.37      0.89 o
   0  -5   7      247.37      244.31      4.22 o
   1  -5   7       45.08       48.72      1.30 o
   2  -5   7       11.61       15.23      1.45 o
   3  -5   7      106.27       98.93      3.67 o
   4  -5   7       17.69       20.73      1.15 o
   5  -5   7        6.82        8.28      1.21 o
   6  -5   7       14.28       14.18      1.73 o
   7  -5   7       37.25       36.50      1.77 o
 -12  -4   7        5.64        3.53      1.78 o
 -11  -4   7       12.96       10.19      1.84 o
 -10  -4   7        6.34        9.97      1.11 o
  -9  -4   7        3.80        4.78      1.04 o
  -8  -4   7       60.43       51.08      3.21 o
  -7  -4   7      188.38      194.93      6.70 o
  -6  -4   7       41.21       35.12      2.18 o
  -5  -4   7      361.46      342.14      9.70 o
  -4  -4   7      293.39      277.65      6.10 o
  -3  -4   7      598.48      579.02     11.75 o
  -2  -4   7       96.33       76.57      1.61 o
  -1  -4   7      118.38      122.38      3.27 o
   0  -4   7      125.02      119.02      4.40 o
   1  -4   7       15.50       23.17      0.92 o
   2  -4   7      173.74      181.98      5.25 o
   3  -4   7      468.13      482.28      5.77 o
   4  -4   7      299.94      298.72      5.64 o
   5  -4   7      117.83      113.94      1.98 o
   6  -4   7       14.21       16.62      1.78 o
   7  -4   7       44.12       52.84      2.04 o
   8  -4   7       17.64       13.43      1.55 o
 -13  -3   7       10.03       14.51     13.08 o
 -12  -3   7       33.42       25.38      2.71 o
 -11  -3   7       58.52       67.47      4.39 o
 -10  -3   7        1.18        3.31      1.62 o
  -9  -3   7      212.06      199.00      4.19 o
  -8  -3   7      180.83      201.22      2.78 o
  -7  -3   7     1004.56      967.88     10.20 o
  -6  -3   7      322.11      362.72      5.59 o
  -5  -3   7      201.48      187.99      2.15 o
  -4  -3   7       39.01       31.68      0.84 o
  -3  -3   7      117.59      110.20      2.31 o
  -2  -3   7       82.85       89.32      2.02 o
  -1  -3   7      351.85      339.16      2.18 o
   0  -3   7      309.00      323.42      5.68 o
   1  -3   7     1016.03     1036.45      7.45 o
   2  -3   7       99.09       90.80      4.29 o
   3  -3   7      210.94      197.67      4.60 o
   4  -3   7        2.64        1.70      0.69 o
   5  -3   7        5.20        6.21      1.17 o
   6  -3   7       61.34       53.13      1.89 o
   7  -3   7       20.88       18.27      1.53 o
   8  -3   7       16.66       17.05      1.70 o
   9  -3   7       24.43       38.62      7.43 o
 -13  -2   7        2.91        6.96      2.04 o
 -12  -2   7        0.47        2.40      1.63 o
 -11  -2   7       15.81       22.41      1.61 o
 -10  -2   7      103.93      118.85      3.50 o
  -9  -2   7      129.48      120.50      2.55 o
  -8  -2   7       94.50      100.29      2.67 o
  -7  -2   7      571.71      577.73      7.98 o
  -6  -2   7        3.16        1.81      0.63 o
  -5  -2   7      639.97      607.97      5.34 o
  -4  -2   7       81.64       61.95      2.43 o
  -3  -2   7      545.78      562.76      6.91 o
  -2  -2   7      821.24      893.84     11.77 o
  -1  -2   7       49.86       61.19      3.28 o
   0  -2   7      166.35      142.50      4.04 o
   1  -2   7       52.81       48.36      1.52 o
   2  -2   7       30.76       30.33      1.39 o
   3  -2   7      982.31     1053.88      8.07 o
   4  -2   7      596.55      602.33      6.83 o
   5  -2   7      369.59      376.69      4.16 o
   6  -2   7       62.16       56.19      1.80 o
   7  -2   7       95.61       92.28      4.18 o
   8  -2   7       26.82       21.92      2.03 o
   9  -2   7        3.82        4.95      1.60 o
 -14  -1   7       15.50       13.62      2.70 o
 -13  -1   7        9.09        9.23      1.72 o
 -12  -1   7        2.37        5.04      1.40 o
 -11  -1   7       24.76       23.81      2.22 o
 -10  -1   7       15.52       20.82      3.85 o
  -9  -1   7      218.56      247.06      6.31 o
  -8  -1   7      224.85      202.94      2.96 o
  -7  -1   7      184.96      189.33      3.80 o
  -6  -1   7       35.13       40.21      3.05 o
  -5  -1   7      171.99      151.33      3.84 o
  -4  -1   7      927.70      943.92      7.34 o
  -3  -1   7      151.47      181.86      2.30 o
  -2  -1   7      350.99      329.75      2.81 o
  -1  -1   7      308.00      278.02      2.51 o
   0  -1   7      120.93      123.48      2.93 o
   1  -1   7       80.88       72.62      1.96 o
   2  -1   7      133.01      138.82      2.70 o
   3  -1   7       74.07       84.74      3.82 o
   4  -1   7      181.04      164.11      4.00 o
   5  -1   7        1.34        2.56      0.83 o
   6  -1   7      229.45      236.02      5.49 o
   7  -1   7        6.83        6.28      1.09 o
   8  -1   7       31.13       32.24      2.03 o
   9  -1   7        9.63        6.37      1.81 o
 -14   0   7        6.22        8.40      3.69 o
 -13   0   7       10.16       10.05      1.75 o
 -12   0   7        8.36        6.49      1.53 o
 -11   0   7        0.10        1.38      0.95 o
 -10   0   7      219.83      186.32      3.98 o
  -9   0   7       27.04       33.01      1.65 o
  -8   0   7        9.53       18.09      0.72 o
  -7   0   7      100.18      112.30      3.52 o
  -6   0   7       11.93       21.09      1.67 o
  -5   0   7       77.05       78.32      2.44 o
  -4   0   7       67.10       47.33      1.70 o
  -3   0   7      626.70      615.04      4.51 o
  -2   0   7      280.35      290.99      5.12 o
  -1   0   7      198.76      205.18      3.74 o
   0   0   7     1831.17     1792.75      7.75 o
   1   0   7      118.83      114.55      2.02 o
   2   0   7       31.27       24.08      1.10 o
   3   0   7      236.10      252.26      3.78 o
   4   0   7       67.13       77.80      1.37 o
   5   0   7      781.33      817.89      6.74 o
   6   0   7       57.08       56.38      1.82 o
   7   0   7       48.78       56.82      3.23 o
   8   0   7        6.37        5.05      1.88 o
   9   0   7        0.32        2.82      1.27 o
 -14   1   7       15.44       17.29      2.51 o
 -13   1   7        9.53        8.26      1.82 o
 -12   1   7        2.35        4.72      1.28 o
 -11   1   7       26.17       20.66      1.93 o
 -10   1   7       16.23       14.87      2.03 o
  -9   1   7      223.01      238.41      8.24 o
  -8   1   7      220.10      205.81      2.32 o
  -7   1   7      184.29      189.08      4.94 o
  -6   1   7       31.61       38.07      2.08 o
  -5   1   7      172.57      151.38      5.72 o
  -4   1   7      928.03      956.95     15.44 o
  -3   1   7      146.60      174.67      3.44 o
  -2   1   7      347.05      332.37      4.82 o
  -1   1   7      312.04      281.55      4.55 o
   0   1   7      119.07      108.50      3.31 o
   1   1   7       80.30       70.84      2.17 o
   2   1   7      133.70      132.69      1.46 o
   3   1   7       74.02       78.46      2.65 o
   4   1   7      181.29      174.01      3.39 o
   5   1   7        1.44        2.45      0.67 o
   6   1   7      229.80      234.00      2.37 o
   7   1   7        6.86        7.34      1.86 o
   8   1   7       30.30       33.49      2.56 o
   9   1   7        9.49        7.09      1.86 o
 -13   2   7        2.84        4.10      2.66 o
 -12   2   7        0.44        1.27      2.50 o
 -11   2   7       15.46       23.45      2.14 o
 -10   2   7      101.27      105.59      4.91 o
  -9   2   7      132.26      129.61      3.43 o
  -8   2   7       94.49       93.65      2.34 o
  -7   2   7      574.67      561.34      5.73 o
  -6   2   7        3.28        1.49      0.86 o
  -5   2   7      634.09      604.05      4.67 o
  -4   2   7       82.95       58.59      2.75 o
  -3   2   7      557.58      559.08      8.94 o
  -2   2   7      816.18      841.64     11.04 o
  -1   2   7       48.77       52.76      0.74 o
   0   2   7      167.57      140.31      2.92 o
   1   2   7       53.07       49.94      1.35 o
   2   2   7       28.13       32.84      1.45 o
   3   2   7      977.24     1051.36      8.77 o
   4   2   7      594.17      591.74      8.42 o
   5   2   7      372.90      384.68      4.98 o
   6   2   7       62.49       60.22      1.56 o
   7   2   7       93.82       96.04      2.75 o
   8   2   7       26.52       26.18      1.83 o
   9   2   7        3.62        7.47      1.65 o
 -13   3   7        9.65       11.60      2.38 o
 -12   3   7       33.72       32.99      3.66 o
 -11   3   7       59.24       57.65      3.70 o
 -10   3   7        1.29        6.16      1.86 o
  -9   3   7      213.50      188.38      9.25 o
  -8   3   7      176.23      204.47     10.21 o
  -7   3   7     1000.16      982.56     10.04 o
  -6   3   7      332.34      388.17      6.57 o
  -5   3   7      200.41      194.23      8.40 o
  -4   3   7       39.60       34.93      2.13 o
  -3   3   7      114.83      112.15      2.31 o
  -2   3   7       81.89       92.72      1.84 o
  -1   3   7      360.44      351.39      3.19 o
   0   3   7      311.00      333.31      4.07 o
   1   3   7     1001.71     1035.55      9.83 o
   2   3   7      101.10       88.59      1.82 o
   3   3   7      213.60      196.11      4.99 o
   4   3   7        3.05        2.94      0.61 o
   5   3   7        5.63        6.72      1.00 o
   6   3   7       60.14       59.20      2.37 o
   7   3   7       20.73       19.99      2.89 o
   8   3   7       16.00       16.74      2.10 o
   9   3   7       24.32       23.59      2.73 o
 -12   4   7        6.13        5.02      2.21 o
 -11   4   7       12.68        8.18      2.41 o
 -10   4   7        6.62       13.68      2.21 o
  -9   4   7        4.07        7.01      1.46 o
  -8   4   7       62.16       64.36      4.76 o
  -7   4   7      184.52      195.05      3.32 o
  -6   4   7       41.44       40.72      2.42 o
  -5   4   7      355.69      341.72      9.07 o
  -4   4   7      293.54      295.21      6.96 o
  -3   4   7      604.80      601.30      5.11 o
  -2   4   7       92.45       77.02      1.49 o
  -1   4   7      115.75      116.63      2.61 o
   0   4   7      127.64      114.90      2.10 o
   1   4   7       15.49       22.77      0.97 o
   2   4   7      176.59      179.12      2.92 o
   3   4   7      463.68      477.38      5.02 o
   4   4   7      298.08      296.49      4.64 o
   5   4   7      120.23      117.57      3.41 o
   6   4   7       14.30       13.78      1.78 o
   7   4   7       43.14       46.15      2.07 o
   8   4   7       17.30       13.93      1.82 o
 -12   5   7       15.28       12.01      2.76 o
 -11   5   7       17.92       17.05      2.73 o
 -10   5   7        2.31        3.78      1.18 o
  -9   5   7       20.58       22.65      2.44 o
  -8   5   7       40.93       47.81      2.30 o
  -7   5   7       96.85       80.14      2.55 o
  -6   5   7      209.93      233.15     13.29 o
  -5   5   7      174.92      163.88      6.70 o
  -4   5   7       26.53       25.34      1.16 o
  -3   5   7       91.09       90.82      2.21 o
  -2   5   7      122.89      117.29      4.35 o
  -1   5   7       10.22       15.57      1.92 o
   0   5   7      249.49      236.31      2.81 o
   1   5   7       42.16       40.30      1.41 o
   2   5   7       11.19       11.68      0.92 o
   3   5   7      107.20       99.75      2.81 o
   4   5   7       18.07       26.44      1.52 o
   5   5   7        6.78       10.10      1.87 o
   6   5   7       13.68       13.98      1.54 o
   7   5   7       36.88       39.31      2.70 o
 -11   6   7        2.83        6.59      2.48 o
 -10   6   7        7.26        8.40      1.75 o
  -9   6   7       10.59        9.70      2.10 o
  -8   6   7       41.02       33.72      3.32 o
  -7   6   7        2.80        2.52      1.23 o
  -6   6   7       23.06       15.56      1.78 o
  -5   6   7       63.00       68.59      2.06 o
  -4   6   7       52.97       74.59      3.11 o
  -3   6   7      141.47      137.31      5.81 o
  -2   6   7       58.34       40.40      3.00 o
  -1   6   7       35.64       30.56      1.96 o
   0   6   7      275.10      285.50      5.46 o
   1   6   7       82.53       77.20      3.01 o
   2   6   7       85.19       92.84      3.56 o
   3   6   7       25.61       27.51      1.92 o
   4   6   7       37.28       32.38      2.27 o
   5   6   7        5.63        7.13      1.86 o
   6   6   7        6.95        8.33      1.61 o
  -9   7   7        2.13        5.86      1.96 o
  -8   7   7        9.45       18.05      3.16 o
  -7   7   7       37.49       33.03      2.82 o
  -6   7   7        0.44        0.62      0.94 o
  -5   7   7       11.08        7.17      2.61 o
  -4   7   7      115.92      110.62      3.06 o
  -3   7   7       17.16       14.72      1.92 o
  -2   7   7      122.73      132.99      2.63 o
  -1   7   7        5.95        7.79      1.31 o
   0   7   7       51.92       41.11      3.77 o
   1   7   7       72.44       75.26      3.81 o
   2   7   7       38.72       42.27      2.36 o
   3   7   7        1.34        5.01      1.35 o
   4   7   7        9.36        7.20      1.51 o
   5   7   7        5.79        7.33      1.98 o
  -7   8   7       32.74       25.57      3.22 o
  -6   8   7       10.81       10.12      2.14 o
  -5   8   7       15.28       13.17      1.73 o
  -4   8   7       10.70       11.52      1.66 o
  -3   8   7       53.30       53.63      3.52 o
  -2   8   7        6.49        4.04      1.53 o
  -1   8   7        8.77        7.00      1.53 o
   0   8   7       13.53       12.93      1.65 o
   1   8   7       22.67       26.21      2.29 o
   2   8   7       23.15       17.94      2.93 o
  -6  -8   8        6.92        5.14      1.50 o
  -5  -8   8       21.20       20.48      1.82 o
  -4  -8   8       26.26       20.17      1.95 o
  -3  -8   8       16.29       13.99      1.58 o
  -2  -8   8       57.20       55.36      3.96 o
  -1  -8   8       17.04       19.03      1.87 o
   0  -8   8       16.97       17.33      1.59 o
   1  -8   8       37.65       37.30      2.62 o
  -9  -7   8       18.83       14.63      2.83 o
  -8  -7   8        0.50        1.93      1.07 o
  -7  -7   8       79.61       98.17      3.65 o
  -6  -7   8        7.91        7.88      1.70 o
  -5  -7   8       25.85       28.00      2.11 o
  -4  -7   8       17.07       15.37      1.75 o
  -3  -7   8       17.03       13.90      1.80 o
  -2  -7   8       27.46       24.25      1.40 o
  -1  -7   8       55.77       59.34      2.10 o
   0  -7   8       54.67       56.33      1.82 o
   1  -7   8        9.19       12.55      1.38 o
   2  -7   8       66.24       72.57      2.31 o
   3  -7   8        4.51        6.05      1.31 o
   4  -7   8        2.58        5.06      1.30 o
 -10  -6   8        0.90        2.94      1.32 o
  -9  -6   8       27.62       29.55      2.27 o
  -8  -6   8       15.60       17.35      1.94 o
  -7  -6   8       29.53       26.17      1.93 o
  -6  -6   8      154.85      144.23      2.33 o
  -5  -6   8       26.82       25.83      1.43 o
  -4  -6   8      170.60      171.33      3.59 o
  -3  -6   8       73.84       69.85      2.14 o
  -2  -6   8      286.20      281.53      5.62 o
  -1  -6   8       56.14       55.05      1.83 o
   0  -6   8      215.47      231.28      4.16 o
   1  -6   8       77.34       71.88      2.23 o
   2  -6   8        1.65        2.57      0.85 o
   3  -6   8       55.23       57.78      2.19 o
   4  -6   8        2.40        3.12      0.85 o
   5  -6   8        2.55        3.71      1.13 o
 -11  -5   8        2.34        7.75      4.03 o
 -10  -5   8       35.95       44.98      6.75 o
  -9  -5   8       23.45       26.49      2.79 o
  -8  -5   8       98.95       98.94      3.33 o
  -7  -5   8       59.66       62.99      1.62 o
  -6  -5   8       19.06       17.74      1.95 o
  -5  -5   8      130.02      123.04      1.87 o
  -4  -5   8       13.47       17.23      1.14 o
  -3  -5   8       63.16       63.21      3.05 o
  -2  -5   8       10.94       16.20      1.21 o
  -1  -5   8       82.07       71.53      2.37 o
   0  -5   8      397.95      407.86      5.57 o
   1  -5   8       53.03       51.70      1.53 o
   2  -5   8      167.34      168.84      3.82 o
   3  -5   8       51.81       50.85      1.94 o
   4  -5   8       40.77       45.32      1.81 o
   5  -5   8       82.88       76.13      2.77 o
   6  -5   8       73.58       77.18      3.09 o
 -12  -4   8        3.74        4.25      1.50 o
 -11  -4   8       13.95        6.87      1.40 o
 -10  -4   8        7.75        6.18      1.02 o
  -9  -4   8      317.03      313.31      7.87 o
  -8  -4   8       42.31       36.08      2.20 o
  -7  -4   8       53.60       56.30      3.92 o
  -6  -4   8      388.37      401.91      4.46 o
  -5  -4   8       93.79       77.41      3.13 o
  -4  -4   8      131.81      105.53      2.36 o
  -3  -4   8      104.70      109.61      3.51 o
  -2  -4   8      354.71      366.68      5.04 o
  -1  -4   8      654.33      682.89      8.03 o
   0  -4   8      188.30      193.92      4.33 o
   1  -4   8      528.93      535.31      3.31 o
   2  -4   8        2.52        2.40      0.73 o
   3  -4   8       65.81       62.95      2.85 o
   4  -4   8       17.27       15.09      1.54 o
   5  -4   8       63.61       67.62      2.09 o
   6  -4   8        9.07        8.52      1.28 o
   7  -4   8        4.05        6.17      1.14 o
 -13  -3   8        2.07       10.02      7.44 o
 -12  -3   8        1.69        4.52      1.66 o
 -11  -3   8       42.03       39.72      3.75 o
 -10  -3   8       28.18       23.67      1.76 o
  -9  -3   8       95.10      103.81      2.07 o
  -8  -3   8       77.87       75.67      2.60 o
  -7  -3   8       74.87       74.18      2.21 o
  -6  -3   8       52.52       49.81      1.50 o
  -5  -3   8      406.88      351.39      4.16 o
  -4  -3   8      305.58      282.94      5.55 o
  -3  -3   8      302.04      316.69      2.46 o
  -2  -3   8       28.77       30.89      1.60 o
  -1  -3   8      250.31      228.76      2.80 o
   0  -3   8       29.91       25.55      1.07 o
   1  -3   8       49.59       46.19      2.12 o
   2  -3   8       93.94       87.95      2.54 o
   3  -3   8       56.07       53.93      2.12 o
   4  -3   8      115.78      109.09      2.10 o
   5  -3   8      140.88      141.23      3.62 o
   6  -3   8       38.67       40.94      1.59 o
   7  -3   8        3.61        4.56      0.99 o
   8  -3   8        8.62        6.58      1.22 o
 -13  -2   8       11.69       14.26      3.04 o
 -12  -2   8       37.78       37.88      1.88 o
 -11  -2   8       91.13       79.12      2.14 o
 -10  -2   8       10.39       13.00      1.94 o
  -9  -2   8      352.33      382.41      3.77 o
  -8  -2   8        8.25        8.58      1.13 o
  -7  -2   8      261.18      232.40      3.54 o
  -6  -2   8       97.12       90.79      2.46 o
  -5  -2   8       46.05       54.40      3.30 o
  -4  -2   8       69.37       83.23      4.06 o
  -3  -2   8      342.83      337.86      2.64 o
  -2  -2   8       85.80       68.66      3.04 o
  -1  -2   8       40.65       35.08      1.79 o
   0  -2   8       17.01       13.71      1.21 o
   1  -2   8      636.60      666.20      6.83 o
   2  -2   8      152.11      144.64      2.52 o
   3  -2   8      425.62      402.85      4.41 o
   4  -2   8       10.04       11.61      1.43 o
   5  -2   8       21.24       19.55      1.12 o
   6  -2   8        0.71        2.53      0.73 o
   7  -2   8       63.19       67.28      2.26 o
   8  -2   8        3.83        3.37      1.26 o
 -13  -1   8        0.55        1.36      1.30 o
 -12  -1   8        5.59        9.53      1.70 o
 -11  -1   8       39.70       44.19      2.64 o
 -10  -1   8       49.74       52.26      2.29 o
  -9  -1   8       23.07       18.51      1.02 o
  -8  -1   8       90.61       94.77      4.80 o
  -7  -1   8       83.24       92.87      2.27 o
  -6  -1   8      100.49      104.94      3.36 o
  -5  -1   8      360.75      388.91      7.03 o
  -4  -1   8       95.21       65.56      2.00 o
  -3  -1   8      193.94      166.83      2.83 o
  -2  -1   8      127.80      105.31      1.70 o
  -1  -1   8      396.95      441.90      4.07 o
   0  -1   8       55.51       58.98      2.67 o
   1  -1   8      138.00      137.46      3.39 o
   2  -1   8      182.18      180.81      2.69 o
   3  -1   8      421.60      419.98      5.58 o
   4  -1   8       15.10       12.32      0.93 o
   5  -1   8       28.01       30.23      2.30 o
   6  -1   8       36.75       33.26      1.45 o
   7  -1   8        4.95        4.38      1.21 o
   8  -1   8       30.54       39.13      2.26 o
 -14   0   8        0.72        2.56      1.29 o
 -13   0   8        0.06        5.47      1.59 o
 -12   0   8       31.78       29.83      1.95 o
 -11   0   8       27.59       41.60      2.52 o
 -10   0   8       69.26       64.59      1.87 o
  -9   0   8       19.11       14.54      1.88 o
  -8   0   8      182.48      172.65      4.53 o
  -7   0   8      127.15      183.74      2.29 o
  -5   0   8        5.87        0.46      1.42 o
  -4   0   8       52.09       37.42      1.94 o
  -3   0   8      312.87      281.95      4.82 o
  -2   0   8     2033.36     1991.94      5.84 o
  -1   0   8      424.38      437.06      2.64 o
   0   0   8      393.45      357.24      4.19 o
   1   0   8      103.95      103.64      2.90 o
   2   0   8       10.52        6.68      0.86 o
   3   0   8        7.68        5.05      0.76 o
   4   0   8      166.11      172.98      2.75 o
   5   0   8      133.98      131.62      3.08 o
   6   0   8        6.16        3.41      1.16 o
   7   0   8       11.82        6.83      1.12 o
   8   0   8        6.16        7.16      1.46 o
   9   0   8       29.08       38.41      2.24 o
 -13   1   8        0.61        0.93      1.20 o
 -12   1   8        5.87        6.24      1.42 o
 -11   1   8       39.74       38.05      1.80 o
 -10   1   8       47.74       46.42      3.07 o
  -9   1   8       23.83       22.36      1.29 o
  -8   1   8       88.82       90.86      4.39 o
  -7   1   8       87.23      101.75      2.98 o
  -6   1   8      100.21      105.42      3.34 o
  -5   1   8      360.69      380.06      7.39 o
  -4   1   8       95.73       72.17      1.99 o
  -3   1   8      202.39      179.16      2.34 o
  -2   1   8      128.12      103.75      1.92 o
  -1   1   8      399.35      439.12      4.63 o
   0   1   8       55.08       57.97      2.84 o
   1   1   8      139.04      145.68      2.98 o
   2   1   8      180.80      169.20      3.81 o
   3   1   8      421.49      404.02      9.09 o
   4   1   8       16.04       17.53      1.03 o
   5   1   8       27.25       30.06      1.69 o
   6   1   8       36.21       34.90      2.13 o
   7   1   8        4.66        5.67      1.34 o
   8   1   8       30.63       37.67      2.01 o
 -13   2   8       11.43       14.04      3.57 o
 -12   2   8       37.49       37.59      3.16 o
 -11   2   8       93.77       88.86      2.78 o
 -10   2   8       10.08       13.69      2.64 o
  -9   2   8      354.34      375.40     12.29 o
  -8   2   8        7.38        5.65      1.29 o
  -7   2   8      260.70      236.38      3.71 o
  -6   2   8       96.53       87.82      3.83 o
  -5   2   8       46.34       48.17      3.94 o
  -4   2   8       64.28       80.75      4.42 o
  -3   2   8      346.98      323.91      7.24 o
  -2   2   8       90.19       68.58      3.33 o
  -1   2   8       38.75       31.10      1.23 o
   0   2   8       17.49       10.49      0.81 o
   1   2   8      634.81      649.84     13.04 o
   2   2   8      151.39      144.64      4.42 o
   3   2   8      431.80      432.44      6.74 o
   4   2   8       10.36       10.08      1.10 o
   5   2   8       20.83       23.11      1.20 o
   6   2   8        0.85        2.82      0.79 o
   7   2   8       63.95       64.68      2.40 o
   8   2   8        3.92        2.76      1.17 o
 -13   3   8        2.18        2.95      2.26 o
 -12   3   8        1.95        8.33      2.44 o
 -11   3   8       41.93       49.18      2.64 o
 -10   3   8       26.47       22.18      3.28 o
  -9   3   8       96.87       98.56      7.99 o
  -8   3   8       80.07       67.34      4.10 o
  -7   3   8       74.62       75.90      6.31 o
  -6   3   8       52.87       50.94      2.26 o
  -5   3   8      407.58      359.42      7.31 o
  -4   3   8      305.25      302.05      8.10 o
  -3   3   8      307.76      326.98      6.03 o
  -2   3   8       28.49       34.70      1.37 o
  -1   3   8      250.61      224.76      2.25 o
   0   3   8       31.91       25.02      1.95 o
   1   3   8       50.22       49.95      1.97 o
   2   3   8       98.09       93.89      2.67 o
   3   3   8       55.59       56.31      1.92 o
   4   3   8      117.21      110.68      1.80 o
   5   3   8      139.00      133.83      2.32 o
   6   3   8       38.34       44.98      2.34 o
   7   3   8        3.80        4.44      1.63 o
   8   3   8        8.61        9.12      2.28 o
 -12   4   8        3.73        4.13      2.01 o
 -11   4   8       13.81       13.95      1.89 o
 -10   4   8        7.49        9.46      1.39 o
  -9   4   8      314.65      346.43      5.95 o
  -8   4   8       43.44       42.36      3.11 o
  -7   4   8       53.20       54.21      4.47 o
  -6   4   8      391.25      432.65     11.97 o
  -5   4   8       93.86       83.35      4.85 o
  -4   4   8      137.22      111.51      2.84 o
  -3   4   8      106.81      119.22      4.45 o
  -2   4   8      362.27      382.65      5.50 o
  -1   4   8      648.43      679.02      5.00 o
   0   4   8      191.17      187.76      3.69 o
   1   4   8      526.56      548.21      4.51 o
   2   4   8        2.58        3.71      1.13 o
   3   4   8       65.44       58.82      1.51 o
   4   4   8       17.62       13.15      1.37 o
   5   4   8       63.59       63.66      2.19 o
   6   4   8        9.35        6.33      1.22 o
   7   4   8        3.98        2.47      0.97 o
 -11   5   8        2.33        3.15      2.01 o
 -10   5   8       37.20       45.16      2.63 o
  -9   5   8       22.88       27.39      2.02 o
  -8   5   8      100.04       97.13      2.57 o
  -7   5   8       57.94       62.09      2.86 o
  -6   5   8       19.59       24.17      3.32 o
  -5   5   8      130.41      122.62      2.61 o
  -4   5   8       13.37       13.76      1.86 o
  -3   5   8       62.13       59.89      2.65 o
  -2   5   8       10.84       14.16      1.08 o
  -1   5   8       81.12       71.97      2.05 o
   0   5   8      401.89      399.43      6.88 o
   1   5   8       53.21       52.82      2.32 o
   2   5   8      168.17      167.07      3.30 o
   3   5   8       52.50       49.21      2.51 o
   4   5   8       41.64       42.96      2.26 o
   5   5   8       82.02       77.02      2.34 o
   6   5   8       74.67       77.58      2.45 o
 -10   6   8        0.90        2.47      1.33 o
  -9   6   8       27.65       30.37      3.75 o
  -8   6   8       15.66       23.23      2.33 o
  -7   6   8       30.04       29.00      2.36 o
  -6   6   8      155.11      147.85      3.02 o
  -5   6   8       26.66       30.07      1.89 o
  -4   6   8      172.96      178.11      4.63 o
  -3   6   8       73.15       70.35      2.07 o
  -2   6   8      284.94      276.17      3.86 o
  -1   6   8       55.99       55.39      2.38 o
   0   6   8      216.60      233.45      3.66 o
   1   6   8       79.03       75.88      4.01 o
   2   6   8        1.61        2.01      1.25 o
   3   6   8       54.19       58.45      2.61 o
   4   6   8        2.56        5.07      1.41 o
   5   6   8        2.48        2.83      1.52 o
  -9   7   8       18.41       19.77      2.50 o
  -8   7   8        0.41        3.77      2.01 o
  -7   7   8       79.96       97.99      3.65 o
  -6   7   8        8.05        9.29      1.58 o
  -5   7   8       25.33       20.00      2.04 o
  -4   7   8       17.21       18.49      3.14 o
  -3   7   8       16.59       11.27      1.56 o
  -2   7   8       27.33       23.70      1.57 o
  -1   7   8       56.70       61.01      7.19 o
   0   7   8       55.33       59.66      2.68 o
   1   7   8        8.88       14.08      2.16 o
   2   7   8       66.21       76.04      2.81 o
   3   7   8        4.50        5.74      1.54 o
   4   7   8        2.47        3.12      1.23 o
  -6   8   8        6.69        6.82      1.77 o
  -5   8   8       21.22       23.49      3.35 o
  -4   8   8       26.10       20.92      1.93 o
  -3   8   8       16.01       13.71      1.60 o
  -2   8   8       56.49       60.36      3.45 o
  -1   8   8       17.02       14.98      1.64 o
   0   8   8       16.93       15.46      2.14 o
   1   8   8       37.67       38.16      2.85 o
  -5  -8   9       26.57       23.57      2.12 o
  -4  -8   9        7.31        6.69      1.69 o
  -3  -8   9       33.86       39.26      2.77 o
  -2  -8   9       21.23       16.39      2.11 o
  -1  -8   9       16.65       17.78      1.84 o
  -8  -7   9       31.77       37.93      2.47 o
  -7  -7   9       10.98       15.11      2.70 o
  -6  -7   9       37.18       29.79      2.14 o
  -5  -7   9        5.20        9.32      1.43 o
  -4  -7   9       50.41       48.31      1.87 o
  -3  -7   9       19.02       21.29      1.65 o
  -2  -7   9       57.21       53.53      2.22 o
  -1  -7   9       51.97       59.70      3.71 o
   0  -7   9       38.39       30.83      1.57 o
   1  -7   9       30.08       26.46      1.51 o
   2  -7   9        7.61        9.19      1.97 o
 -10  -6   9       15.70       16.49      3.00 o
  -9  -6   9        3.24        5.14      1.39 o
  -8  -6   9       14.71       10.78      1.56 o
  -7  -6   9       15.69       14.57      1.22 o
  -6  -6   9        8.07        8.10      1.14 o
  -5  -6   9       13.14       12.20      1.49 o
  -4  -6   9        7.20        5.29      1.15 o
  -3  -6   9      112.89      113.59      2.73 o
  -2  -6   9      144.18      129.51      2.46 o
  -1  -6   9       44.07       41.83      2.13 o
   0  -6   9      257.07      280.16      4.66 o
   1  -6   9       96.80      100.46      2.73 o
   2  -6   9       10.24        9.83      1.21 o
   3  -6   9       27.43       18.96      1.49 o
   4  -6   9       91.61       90.16      2.19 o
 -11  -5   9        8.46        6.61      2.24 o
 -10  -5   9        1.49        2.08      1.07 o
  -9  -5   9       21.85       22.55      2.14 o
  -8  -5   9       51.54       44.93      2.20 o
  -7  -5   9       10.34       12.92      1.08 o
  -6  -5   9      132.24      127.08      2.15 o
  -5  -5   9       68.10       64.63      1.75 o
  -4  -5   9       77.54       88.75      2.68 o
  -3  -5   9       54.28       57.94      1.67 o
  -2  -5   9      285.61      297.03      8.46 o
  -1  -5   9      107.67      109.87      2.34 o
   0  -5   9       24.64       26.15      1.66 o
   1  -5   9       35.68       30.96      1.64 o
   2  -5   9       73.78       82.20      1.83 o
   3  -5   9       79.21       81.84      3.01 o
   4  -5   9       20.90       24.12      1.88 o
   5  -5   9       14.10       16.38      1.67 o
 -12  -4   9       16.29       11.85      1.85 o
 -11  -4   9       20.46       17.19      1.71 o
 -10  -4   9        0.91        1.69      0.82 o
  -9  -4   9       46.86       48.59      3.27 o
  -8  -4   9      233.97      225.64      3.65 o
  -7  -4   9      115.83      100.97      2.90 o
  -6  -4   9      130.34      128.26      2.74 o
  -5  -4   9       59.95       61.73      2.30 o
  -4  -4   9      231.32      215.66      4.15 o
  -3  -4   9      718.13      674.72      7.82 o
  -2  -4   9      123.70      127.02      2.51 o
  -1  -4   9       23.62       18.72      0.88 o
   0  -4   9      285.46      283.47      4.06 o
   1  -4   9      289.00      282.94      3.05 o
   2  -4   9       60.10       55.72      1.73 o
   3  -4   9       79.67       82.25      2.06 o
   4  -4   9       27.12       23.10      1.72 o
   5  -4   9       40.80       49.65      2.39 o
   6  -4   9       27.49       26.61      1.56 o
 -13  -3   9        0.79        0.79      1.73 o
 -12  -3   9        5.80        5.85      1.45 o
 -11  -3   9       85.08       87.31      4.27 o
 -10  -3   9      106.06       91.46      2.11 o
  -9  -3   9       84.79       81.83      2.50 o
  -8  -3   9       98.27      110.91      3.69 o
  -7  -3   9       75.83       72.26      2.89 o
  -6  -3   9      225.18      217.61      4.75 o
  -5  -3   9      334.69      341.38      7.88 o
  -4  -3   9       91.58       93.01      2.96 o
  -3  -3   9       40.55       36.44      1.04 o
  -2  -3   9      200.12      202.07      2.10 o
  -1  -3   9      329.31      322.74      4.55 o
   0  -3   9      221.41      213.56      4.02 o
   1  -3   9       50.02       42.72      2.00 o
   2  -3   9      121.39      107.98      2.75 o
   3  -3   9      151.69      150.67      2.88 o
   4  -3   9       93.17       88.39      3.42 o
   5  -3   9       53.81       49.83      1.71 o
   6  -3   9        2.90        3.41      0.89 o
   7  -3   9        2.27        2.56      1.02 o
 -13  -2   9       13.22       13.57      1.92 o
 -12  -2   9        4.69        8.17      2.16 o
 -11  -2   9        0.87        4.40      1.08 o
 -10  -2   9      163.80      157.81      2.96 o
  -9  -2   9       16.06       23.33      1.93 o
  -8  -2   9      216.77      195.88      4.38 o
  -7  -2   9       23.08       26.21      2.54 o
  -6  -2   9      195.22      185.52      5.37 o
  -5  -2   9      312.87      283.79      7.59 o
  -4  -2   9       19.90       31.41      1.88 o
  -3  -2   9      372.76      328.20      6.53 o
  -2  -2   9       45.05       38.15      2.11 o
  -1  -2   9       44.30       37.83      2.38 o
   0  -2   9      367.62      336.49      6.80 o
   1  -2   9      281.30      281.15      4.17 o
   2  -2   9       24.14       19.96      1.78 o
   3  -2   9       41.05       44.82      1.89 o
   4  -2   9       47.66       49.04      1.61 o
   5  -2   9       24.72       21.89      1.56 o
   6  -2   9       11.74        9.06      1.68 o
   7  -2   9       12.87        8.73      1.34 o
 -13  -1   9        1.69        3.37      1.52 o
 -12  -1   9       26.16       25.36      2.47 o
 -11  -1   9       34.10       32.15      3.94 o
 -10  -1   9       11.52       11.90      1.03 o
  -9  -1   9       46.05       39.31      1.80 o
  -8  -1   9      102.56      100.23      3.62 o
  -7  -1   9      161.62      169.35      6.74 o
  -6  -1   9      118.43      108.16      3.66 o
  -5  -1   9       18.92       19.41      0.93 o
  -4  -1   9      829.80      814.77     12.34 o
  -3  -1   9      320.51      297.97      3.25 o
  -2  -1   9      205.25      196.06      2.96 o
  -1  -1   9       78.87       70.73      1.70 o
   0  -1   9       39.95       37.55      2.36 o
   1  -1   9       93.03       91.29      2.53 o
   2  -1   9        8.14        6.73      0.84 o
   3  -1   9      122.62      118.62      2.35 o
   4  -1   9      109.46       98.41      3.06 o
   5  -1   9       37.16       39.00      2.00 o
   6  -1   9        9.18       11.12      1.40 o
   7  -1   9       32.94       33.38      1.74 o
   8  -1   9        1.36        6.03      1.26 o
 -13   0   9       23.99       19.91      1.89 o
 -12   0   9        0.07        1.93      1.09 o
 -11   0   9        0.34        0.67      1.12 o
 -10   0   9      360.78      331.06      7.11 o
  -9   0   9      180.09      179.54      7.33 o
  -8   0   9       20.48        8.32      1.52 o
  -7   0   9       31.35       18.23      1.96 o
  -6   0   9      121.09      142.16      2.96 o
  -4   0   9      118.30       91.33      3.65 o
  -3   0   9      110.31       86.86      7.13 o
  -2   0   9       16.26       21.47      5.37 o
  -1   0   9       64.79       54.22      2.90 o
   0   0   9      117.45       91.40      2.04 o
   1   0   9       57.92       61.71      2.18 o
   2   0   9       56.91       61.37      2.13 o
   3   0   9        2.15        4.66      0.75 o
   4   0   9       13.37       13.15      0.81 o
   5   0   9        1.22        1.86      0.63 o
   6   0   9       71.16       75.45      3.83 o
   7   0   9        5.98        4.80      1.47 o
   8   0   9       26.23       32.03      2.12 o
 -13   1   9        1.51        2.91      1.90 o
 -12   1   9       25.96       18.84      1.63 o
 -11   1   9       34.97       33.89      3.22 o
 -10   1   9       11.43       12.63      1.18 o
  -9   1   9       47.81       39.02      2.51 o
  -8   1   9      102.03      102.26      4.75 o
  -7   1   9      160.76      173.31      4.12 o
  -6   1   9      118.48      114.83      2.77 o
  -5   1   9       18.30       17.54      1.57 o
  -4   1   9      827.78      850.06      6.79 o
  -3   1   9      321.15      300.33      5.02 o
  -2   1   9      199.95      193.48      2.37 o
  -1   1   9       81.30       73.14      2.51 o
   0   1   9       38.74       35.90      1.73 o
   1   1   9       97.52       93.93      1.86 o
   2   1   9        7.80        5.85      0.78 o
   3   1   9      122.67      116.95      2.18 o
   4   1   9      109.94      101.76      1.84 o
   5   1   9       38.21       43.67      2.17 o
   6   1   9        9.43        7.35      1.10 o
   7   1   9       33.51       30.53      1.98 o
   8   1   9        1.23        5.24      1.46 o
 -13   2   9       13.39        7.77      2.50 o
 -12   2   9        4.29        6.58      1.81 o
 -11   2   9        0.83        5.42      2.47 o
 -10   2   9      164.05      158.74      5.77 o
  -9   2   9       16.11       22.63      2.67 o
  -8   2   9      213.86      186.45      4.96 o
  -7   2   9       24.96       31.40      3.55 o
  -6   2   9      190.86      179.37      6.20 o
  -5   2   9      321.75      297.60      7.80 o
  -4   2   9       19.53       36.61      2.61 o
  -3   2   9      374.39      322.20      5.60 o
  -2   2   9       44.65       38.93      1.52 o
  -1   2   9       44.67       35.75      1.39 o
   0   2   9      367.55      330.40      5.21 o
   1   2   9      281.14      277.52      4.77 o
   2   2   9       26.03       25.65      1.05 o
   3   2   9       41.21       42.96      2.88 o
   4   2   9       46.47       47.85      1.57 o
   5   2   9       25.28       24.25      1.40 o
   6   2   9       12.23        9.02      1.37 o
   7   2   9       13.02        6.15      1.51 o
 -13   3   9        0.66        2.41      1.73 o
 -12   3   9        5.75        8.42      1.75 o
 -11   3   9       85.30       83.59      2.67 o
 -10   3   9      105.61      100.48      7.29 o
  -9   3   9       88.49       83.59      3.59 o
  -8   3   9       97.08      101.34      2.99 o
  -7   3   9       74.19       69.29      3.75 o
  -6   3   9      224.65      211.89      3.77 o
  -5   3   9      332.77      319.88      5.29 o
  -4   3   9       96.22       97.53      3.00 o
  -3   3   9       40.09       38.80      1.87 o
  -2   3   9      194.83      189.19      4.05 o
  -1   3   9      333.93      327.26      5.56 o
   0   3   9      223.41      216.94      3.17 o
   1   3   9       52.37       46.47      2.05 o
   2   3   9      120.14      110.32      2.21 o
   3   3   9      149.06      155.98      2.37 o
   4   3   9       93.84       89.16      2.19 o
   5   3   9       55.00       55.04      2.55 o
   6   3   9        3.01        4.31      1.37 o
   7   3   9        2.41        2.59      1.04 o
 -12   4   9       16.14       15.70      2.47 o
 -11   4   9       20.23       17.65      2.11 o
 -10   4   9        0.81        1.43      1.19 o
  -9   4   9       46.90       55.85      3.43 o
  -8   4   9      230.13      235.72      6.68 o
  -7   4   9      118.75      117.63      5.22 o
  -6   4   9      130.58      138.04      2.94 o
  -5   4   9       62.38       63.41      2.25 o
  -4   4   9      230.72      221.56      6.21 o
  -3   4   9      715.95      672.87     12.27 o
  -2   4   9      123.65      139.33      3.34 o
  -1   4   9       24.38       23.16      1.32 o
   0   4   9      283.62      271.88      5.78 o
   1   4   9      285.53      275.25      5.23 o
   2   4   9       62.43       55.26      2.77 o
   3   4   9       80.38       82.49      1.63 o
   4   4   9       27.26       22.54      1.59 o
   5   4   9       41.32       47.79      1.93 o
   6   4   9       28.19       27.29      2.40 o
 -11   5   9        8.23        7.52      1.59 o
 -10   5   9        1.47        2.08      1.25 o
  -9   5   9       21.72       25.15      2.36 o
  -8   5   9       52.12       56.93      4.92 o
  -7   5   9       11.23       19.86      4.52 o
  -6   5   9      130.47      132.91      4.02 o
  -5   5   9       67.24       61.21      2.92 o
  -4   5   9       78.77       90.35      2.76 o
  -3   5   9       53.93       54.36      1.89 o
  -2   5   9      289.79      296.02      5.85 o
  -1   5   9      107.05      103.58      3.01 o
   0   5   9       23.21       25.46      2.36 o
   1   5   9       37.36       31.46      3.04 o
   2   5   9       73.04       80.78      4.19 o
   3   5   9       79.03       78.48      3.13 o
   4   5   9       21.23       21.83      1.91 o
   5   5   9       13.46       14.47      1.72 o
 -10   6   9       15.54       18.38      3.02 o
  -9   6   9        3.33        6.81      3.26 o
  -8   6   9       14.33       17.89      2.11 o
  -7   6   9       16.17       21.79      2.61 o
  -6   6   9        7.67        7.25      1.36 o
  -5   6   9       12.66       12.90      1.71 o
  -4   6   9        7.31        2.44      0.96 o
  -3   6   9      112.09      115.61      3.32 o
  -2   6   9      144.58      136.72      4.68 o
  -1   6   9       45.58       45.57      3.33 o
   0   6   9      255.26      287.64      6.99 o
   1   6   9       95.75      108.43      3.32 o
   2   6   9        9.50       14.36      4.02 o
   3   6   9       26.92       25.13      5.42 o
   4   6   9       92.52       97.65      6.21 o
  -8   7   9       31.74       35.82      2.41 o
  -7   7   9       11.19       11.37      3.56 o
  -6   7   9       36.25       31.89      2.82 o
  -5   7   9        5.43       11.33      5.31 o
  -4   7   9       49.55       47.45      2.12 o
  -3   7   9       18.56       20.16      1.54 o
  -2   7   9       57.31       53.10      3.25 o
  -1   7   9       52.65       56.74      2.67 o
   0   7   9       37.07       37.20      2.67 o
   1   7   9       30.54       25.34      2.41 o
   2   7   9        7.49        7.23      1.65 o
  -5   8   9       26.23       28.24      3.04 o
  -4   8   9        7.29        9.09      2.01 o
  -3   8   9       34.59       39.55      2.67 o
  -2   8   9       20.99       21.58      2.54 o
  -1   8   9       17.29       16.18      2.45 o
  -7  -7  10       15.97       16.05      2.01 o
  -6  -7  10        6.62        9.92      1.34 o
  -5  -7  10       51.94       55.43      1.95 o
  -4  -7  10        0.65        0.90      0.95 o
  -3  -7  10        0.50        0.93      1.01 o
  -2  -7  10       39.82       40.65      1.91 o
  -1  -7  10        6.96        8.35      1.32 o
   0  -7  10        8.57        9.57      2.40 o
   1  -7  10       25.21       22.54      2.21 o
  -9  -6  10       31.19       27.51      2.35 o
  -8  -6  10       15.20       16.92      1.73 o
  -7  -6  10       25.74       30.96      1.74 o
  -6  -6  10        0.70        4.56      1.05 o
  -5  -6  10        1.49        2.32      0.78 o
  -4  -6  10       29.75       35.84      1.66 o
  -3  -6  10       10.33       11.95      1.17 o
  -2  -6  10        7.10        7.85      1.01 o
  -1  -6  10       15.86       15.08      1.04 o
   0  -6  10       16.07       16.95      1.56 o
   1  -6  10        2.88        4.15      0.87 o
   2  -6  10        3.26        4.02      1.08 o
   3  -6  10        1.64        2.31      0.99 o
 -11  -5  10       16.41       13.81      2.81 o
 -10  -5  10        1.95        5.28      1.41 o
  -9  -5  10       31.55       34.31      2.09 o
  -8  -5  10       52.44       40.55      2.61 o
  -7  -5  10       44.05       45.70      1.65 o
  -6  -5  10       22.28       21.01      1.42 o
  -5  -5  10      215.37      218.67      3.53 o
  -4  -5  10       22.41       22.86      1.08 o
  -3  -5  10       13.18       11.35      0.90 o
  -2  -5  10       83.95       82.84      2.83 o
  -1  -5  10      117.88      107.29      2.54 o
   0  -5  10       66.45       70.66      2.08 o
   1  -5  10       55.47       62.05      2.04 o
   2  -5  10       49.10       50.66      1.57 o
   3  -5  10       19.61       20.05      1.47 o
   4  -5  10        0.29        2.23      0.95 o
 -12  -4  10       11.29        9.79      1.95 o
 -11  -4  10       33.42       29.86      1.86 o
 -10  -4  10       28.90       24.24      2.47 o
  -9  -4  10      103.77      113.17      3.59 o
  -8  -4  10      169.38      154.86      3.14 o
  -7  -4  10        7.54        9.47      1.21 o
  -6  -4  10       42.14       32.61      1.76 o
  -5  -4  10       27.59       24.52      1.37 o
  -4  -4  10      184.03      165.95      2.67 o
  -3  -4  10       75.28       68.76      2.09 o
  -2  -4  10       12.44        9.45      0.98 o
  -1  -4  10       31.67       29.42      1.04 o
   0  -4  10       31.15       31.49      1.00 o
   1  -4  10       26.22       30.37      2.04 o
   2  -4  10      139.84      150.02      2.31 o
   3  -4  10       32.19       31.72      1.62 o
   4  -4  10       30.44       24.62      1.42 o
   5  -4  10       36.63       39.99      2.30 o
 -12  -3  10       12.83       16.54      1.93 o
 -11  -3  10       44.61       39.04      1.65 o
 -10  -3  10      162.47      171.73      4.24 o
  -9  -3  10       32.42       34.86      2.36 o
  -8  -3  10      257.33      273.13      5.52 o
  -7  -3  10       49.06       43.05      2.17 o
  -6  -3  10      150.43      151.81      4.22 o
  -5  -3  10      399.78      413.48      4.91 o
  -4  -3  10      279.47      278.02      3.61 o
  -3  -3  10      128.73      112.30      1.80 o
  -2  -3  10      440.15      422.66      6.64 o
  -1  -3  10      186.47      178.29      2.22 o
   0  -3  10       27.90       24.49      0.95 o
   1  -3  10       33.60       32.73      1.27 o
   2  -3  10      208.55      207.03      4.90 o
   3  -3  10      129.81      130.61      4.07 o
   4  -3  10        1.92        1.51      0.81 o
   5  -3  10       24.89       23.06      1.70 o
   6  -3  10       23.64       22.58      1.81 o
 -13  -2  10       43.20       51.02      4.76 o
 -12  -2  10       74.68       86.85      3.28 o
 -11  -2  10       11.58       10.49      1.82 o
 -10  -2  10       77.61       74.32      1.82 o
  -9  -2  10      138.83      148.61      2.14 o
  -8  -2  10       41.77       44.24      1.65 o
  -7  -2  10      134.69      132.47      5.13 o
  -6  -2  10      127.55      147.06      3.07 o
  -5  -2  10        3.36        5.49      1.28 o
  -4  -2  10      523.36      493.99      8.65 o
  -3  -2  10      183.25      210.93      4.18 o
  -2  -2  10       13.67       17.91      0.92 o
  -1  -2  10       22.42       19.33      1.74 o
   0  -2  10      145.17      142.44      2.45 o
   1  -2  10       32.80       39.23      1.85 o
   2  -2  10      308.46      300.70      5.69 o
   3  -2  10       88.14       86.96      2.94 o
   4  -2  10       15.75       12.86      0.98 o
   5  -2  10       34.39       33.67      1.68 o
   6  -2  10        5.19        5.70      0.94 o
   7  -2  10       25.55       31.46      2.83 o
 -13  -1  10        1.58        4.36      1.15 o
 -12  -1  10       77.28       74.28      3.01 o
 -11  -1  10       58.57       56.00      2.35 o
 -10  -1  10       11.40       13.51      1.23 o
  -9  -1  10        7.32       10.74      1.24 o
  -8  -1  10      201.14      191.50      7.15 o
  -7  -1  10      392.83      397.81     11.62 o
  -6  -1  10      334.37      326.21      7.49 o
  -5  -1  10      423.47      385.77      9.64 o
  -4  -1  10      166.18      156.08      2.76 o
  -3  -1  10      122.41      106.60      2.48 o
  -2  -1  10      131.44      124.03      2.10 o
  -1  -1  10      476.96      472.24      6.60 o
   0  -1  10       74.17       77.36      1.84 o
   1  -1  10       33.06       30.08      1.83 o
   2  -1  10      287.96      276.49      3.22 o
   3  -1  10        3.04        3.66      0.64 o
   4  -1  10      119.12      123.91      2.87 o
   5  -1  10       10.27        8.20      1.18 o
   6  -1  10       11.48        5.96      0.99 o
   7  -1  10        5.87        5.37      1.47 o
 -13   0  10       56.35       55.69      2.28 o
 -12   0  10       62.04       55.48      2.18 o
 -11   0  10        3.09        1.24      1.03 o
 -10   0  10       22.09       11.84      1.34 o
  -9   0  10      374.70      367.89      4.20 o
  -8   0  10        3.82        1.71      1.35 o
  -7   0  10      508.69      442.01     13.70 o
  -6   0  10      134.16      115.72      3.40 o
  -5   0  10        1.53        2.90      1.12 o
  -4   0  10      280.91      312.82      3.02 o
  -3   0  10       82.61       91.53      3.03 o
  -2   0  10      117.03      107.73      2.26 o
  -1   0  10      252.93      258.53      5.21 o
   0   0  10      134.29      119.91      2.69 o
   1   0  10        9.12       12.07      1.16 o
   2   0  10       86.63       86.77      2.18 o
   3   0  10        9.10        9.15      0.89 o
   4   0  10       22.80       30.68      1.16 o
   5   0  10        0.40        1.69      0.93 o
   6   0  10        9.79        6.11      1.15 o
   7   0  10       30.64       35.66      2.02 o
 -13   1  10        1.44        2.47      1.19 o
 -12   1  10       77.29       74.32      3.15 o
 -11   1  10       58.35       58.52      2.16 o
 -10   1  10       10.84       12.39      1.40 o
  -9   1  10        7.25       11.24      1.75 o
  -8   1  10      204.46      197.23      8.71 o
  -7   1  10      391.65      401.10      7.04 o
  -6   1  10      333.20      333.05      5.68 o
  -5   1  10      421.53      385.03      5.13 o
  -4   1  10      162.66      155.90      2.26 o
  -3   1  10      127.05      112.48      2.75 o
  -2   1  10      131.00      128.13      2.09 o
  -1   1  10      474.14      475.31      6.75 o
   0   1  10       75.18       81.14      1.61 o
   1   1  10       31.62       27.69      1.48 o
   2   1  10      288.90      261.68      4.58 o
   3   1  10        3.22        4.50      0.76 o
   4   1  10      118.02      124.41      1.64 o
   5   1  10       10.48        8.85      1.46 o
   6   1  10       11.96       12.98      1.42 o
   7   1  10        5.73        5.64      1.40 o
 -13   2  10       43.28       46.42      3.67 o
 -12   2  10       74.94       79.84      3.80 o
 -11   2  10       11.14        8.19      1.46 o
 -10   2  10       78.13       76.48      2.17 o
  -9   2  10      135.15      141.76      6.18 o
  -8   2  10       41.67       40.02      1.98 o
  -7   2  10      134.09      129.52      5.57 o
  -6   2  10      130.00      143.72      3.72 o
  -5   2  10        4.00        4.13      1.02 o
  -4   2  10      514.20      490.05      8.71 o
  -3   2  10      181.96      204.18      3.30 o
  -2   2  10       12.26       17.87      1.26 o
  -1   2  10       23.19       18.84      1.30 o
   0   2  10      145.87      137.82      2.84 o
   1   2  10       31.41       37.08      1.65 o
   2   2  10      305.67      296.85      5.58 o
   3   2  10       90.58       89.42      1.60 o
   4   2  10       15.84       13.71      1.14 o
   5   2  10       34.02       31.64      1.57 o
   6   2  10        5.38        5.31      1.50 o
   7   2  10       25.29       31.22      2.20 o
 -12   3  10       13.45       14.93      2.56 o
 -11   3  10       45.65       51.76      2.81 o
 -10   3  10      159.19      163.61      4.11 o
  -9   3  10       32.42       33.73      1.99 o
  -8   3  10      257.73      266.12     11.01 o
  -7   3  10       48.43       40.17      3.83 o
  -6   3  10      149.50      133.13      3.85 o
  -5   3  10      396.94      408.07      9.32 o
  -4   3  10      275.63      260.53      7.50 o
  -3   3  10      133.45      114.04      2.44 o
  -2   3  10      438.96      419.39      4.83 o
  -1   3  10      181.60      171.69      3.20 o
   0   3  10       28.33       23.50      1.39 o
   1   3  10       32.83       33.84      1.42 o
   2   3  10      206.74      220.03      6.11 o
   3   3  10      129.82      135.15      2.99 o
   4   3  10        1.92        2.23      0.73 o
   5   3  10       25.04       24.68      2.12 o
   6   3  10       24.31       19.44      1.73 o
 -12   4  10       10.83       14.16      3.12 o
 -11   4  10       33.35       35.70      3.50 o
 -10   4  10       28.65       26.53      3.18 o
  -9   4  10      103.00      105.84      5.61 o
  -8   4  10      169.50      165.86      7.59 o
  -7   4  10        7.46       13.39      2.58 o
  -6   4  10       42.88       36.77      2.75 o
  -5   4  10       28.97       23.82      1.56 o
  -4   4  10      180.34      162.76      3.19 o
  -3   4  10       74.69       68.28      3.45 o
  -2   4  10       12.27       12.04      1.17 o
  -1   4  10       30.92       33.86      1.61 o
   0   4  10       29.89       30.52      2.59 o
   1   4  10       25.02       30.95      2.09 o
   2   4  10      138.93      143.89      4.35 o
   3   4  10       33.79       32.90      1.49 o
   4   4  10       30.17       27.68      2.02 o
   5   4  10       35.69       32.47      2.01 o
 -11   5  10       15.97       13.62      4.28 o
 -10   5  10        2.16        6.22      1.50 o
  -9   5  10       31.68       33.19      3.38 o
  -8   5  10       51.03       53.95      3.23 o
  -7   5  10       43.24       64.28      7.23 o
  -6   5  10       20.98       22.25      2.32 o
  -5   5  10      215.76      247.18      7.54 o
  -4   5  10       22.84       28.64      2.47 o
  -3   5  10       12.07       12.44      1.13 o
  -2   5  10       83.16       83.31      2.80 o
  -1   5  10      113.70      105.74      3.52 o
   0   5  10       67.20       69.29      2.12 o
   1   5  10       57.18       57.15      2.30 o
   2   5  10       47.35       48.51      2.77 o
   3   5  10       19.09       19.87      1.78 o
   4   5  10        0.31        2.95      1.27 o
  -9   6  10       29.94       27.10      2.39 o
  -8   6  10       15.46       17.48      2.49 o
  -7   6  10       25.79       35.85      4.10 o
  -6   6  10        0.58        5.50      1.61 o
  -5   6  10        1.62        3.42      1.00 o
  -4   6  10       31.45       36.03      2.40 o
  -3   6  10        9.97       11.28      1.41 o
  -2   6  10        6.30        7.39      1.34 o
  -1   6  10       16.40       16.59      2.01 o
   0   6  10       14.97       23.98      2.16 o
   1   6  10        2.59        5.27      1.44 o
   2   6  10        3.35        4.04      1.61 o
   3   6  10        1.63        2.09      1.14 o
  -7   7  10       15.61       21.11      2.79 o
  -6   7  10        6.44        9.94      1.80 o
  -5   7  10       52.07       52.48      3.10 o
  -4   7  10        0.53        0.62      1.04 o
  -3   7  10        0.68        1.44      1.19 o
  -2   7  10       39.76       45.29      2.42 o
  -1   7  10        6.27        8.93      2.80 o
   0   7  10        8.64       12.18      2.82 o
   1   7  10       25.65       30.89      3.04 o
  -6  -7  11        9.62       10.66      1.37 o
  -5  -7  11       73.97       74.33      2.40 o
  -4  -7  11       18.88       23.54      2.51 o
  -3  -7  11       20.74       20.80      1.48 o
  -2  -7  11        2.08        2.77      1.45 o
  -1  -7  11        3.79        3.21      1.16 o
  -9  -6  11        5.60        7.06      1.45 o
  -8  -6  11        3.62        4.82      1.53 o
  -7  -6  11       13.15       17.64      1.38 o
  -6  -6  11       24.92       32.59      1.81 o
  -5  -6  11       11.22       13.94      1.06 o
  -4  -6  11       21.82       22.79      1.62 o
  -3  -6  11       19.84       22.60      1.38 o
  -2  -6  11       32.47       31.43      1.93 o
  -1  -6  11        3.18        2.51      1.02 o
   0  -6  11        2.25        2.66      0.92 o
   1  -6  11       12.24       10.53      1.24 o
   2  -6  11       33.68       34.55      1.99 o
 -10  -5  11        3.72        3.96      1.25 o
  -9  -5  11       90.26      105.77      3.93 o
  -8  -5  11       10.99        7.51      1.71 o
  -7  -5  11       75.00       66.57      1.81 o
  -6  -5  11       13.06       11.46      1.03 o
  -5  -5  11       26.78       23.77      2.14 o
  -4  -5  11       10.81        7.54      1.00 o
  -3  -5  11       20.42       17.30      0.97 o
  -2  -5  11       17.20       22.13      2.02 o
  -1  -5  11       47.93       54.08      1.54 o
   0  -5  11       74.92       70.63      3.42 o
   1  -5  11        1.17        1.80      0.85 o
   2  -5  11       15.34       12.04      1.10 o
   3  -5  11        2.46        3.27      1.00 o
 -11  -4  11       65.14       67.06      2.56 o
 -10  -4  11       17.84       21.92      2.06 o
  -9  -4  11       52.81       52.16      1.70 o
  -8  -4  11       25.42       27.49      1.88 o
  -7  -4  11       74.72       71.61      1.60 o
  -6  -4  11      260.73      268.05      4.11 o
  -5  -4  11        2.57        4.62      0.96 o
  -4  -4  11       10.51        4.74      0.81 o
  -3  -4  11      138.55      134.89      2.10 o
  -2  -4  11       64.67       55.48      1.57 o
  -1  -4  11       53.53       47.38      1.26 o
   0  -4  11       19.18       15.66      1.06 o
   1  -4  11        2.55        3.53      0.80 o
   2  -4  11       23.57       24.52      1.53 o
   3  -4  11       14.35       16.50      1.45 o
   4  -4  11        2.49        3.35      1.08 o
 -12  -3  11       66.49       65.66      4.16 o
 -11  -3  11       39.13       41.03      3.12 o
 -10  -3  11      131.93      138.49      5.54 o
  -9  -3  11       28.56       32.97      2.31 o
  -8  -3  11       36.12       33.99      1.80 o
  -7  -3  11       24.25       28.64      1.91 o
  -6  -3  11       35.69       36.51      2.10 o
  -5  -3  11        7.02       13.11      1.86 o
  -4  -3  11       26.57       28.26      1.43 o
  -3  -3  11      288.37      285.61      4.10 o
  -2  -3  11      346.45      346.93      3.94 o
  -1  -3  11       21.36       22.75      1.34 o
   0  -3  11      293.30      300.13      4.81 o
   1  -3  11       19.07       16.71      1.15 o
   2  -3  11       12.77       14.33      1.16 o
   3  -3  11        7.11        6.30      1.19 o
   4  -3  11        6.80        4.67      1.25 o
   5  -3  11        0.99        1.73      0.88 o
 -12  -2  11       11.18       16.68      3.09 o
 -11  -2  11       15.90       19.00      1.60 o
 -10  -2  11       94.77       96.64      3.09 o
  -9  -2  11       15.38       17.50      1.71 o
  -8  -2  11      298.23      280.47      2.98 o
  -7  -2  11      118.29      128.76      4.39 o
  -6  -2  11       95.63       83.72      3.67 o
  -5  -2  11      138.33      115.84      3.87 o
  -4  -2  11       24.12       21.37      1.16 o
  -3  -2  11      146.16      151.87      6.77 o
  -2  -2  11      177.53      172.06      2.35 o
  -1  -2  11       69.80       68.15      2.34 o
   0  -2  11      184.59      182.95      4.96 o
   1  -2  11       44.63       49.80      2.05 o
   2  -2  11       17.16       20.92      1.38 o
   3  -2  11        2.38        3.47      0.93 o
   4  -2  11       36.03       33.80      1.42 o
   5  -2  11       14.11       16.03      1.85 o
   6  -2  11       21.16       21.18      1.99 o
 -13  -1  11        4.30        7.48      1.70 o
 -12  -1  11        0.63        1.49      1.03 o
 -11  -1  11       33.29       36.75      1.40 o
 -10  -1  11      169.63      167.45      3.45 o
  -9  -1  11      132.30      124.11      3.12 o
  -8  -1  11       71.93       74.48      4.96 o
  -7  -1  11      240.05      235.48      5.83 o
  -6  -1  11      175.83      162.09      3.94 o
  -5  -1  11       16.99       22.56      1.13 o
  -4  -1  11      151.99      146.10      4.02 o
  -3  -1  11       62.48       67.64      1.95 o
  -2  -1  11      150.25      139.25      2.16 o
  -1  -1  11       35.64       33.91      1.34 o
   0  -1  11       13.91       15.13      1.40 o
   1  -1  11      175.31      165.97      3.19 o
   2  -1  11      133.98      132.72      2.42 o
   3  -1  11       12.48       12.46      0.93 o
   4  -1  11        9.23        8.86      0.94 o
   5  -1  11       10.49       11.94      1.16 o
   6  -1  11        7.90        5.86      1.20 o
 -13   0  11        6.46        9.81      1.32 o
 -12   0  11        0.05        0.94      1.27 o
 -11   0  11        2.41        0.46      0.74 o
 -10   0  11      173.79      152.83      5.08 o
  -9   0  11       87.79       81.25      2.38 o
  -8   0  11        0.77        0.19      1.40 o
  -7   0  11      392.03      418.61      3.55 o
  -6   0  11       16.02       37.36      8.48 o
  -5   0  11      268.44      267.62      3.48 o
  -4   0  11      112.65      109.96      2.23 o
  -3   0  11        1.11        3.85      1.15 o
  -2   0  11        6.52        5.51      1.05 o
  -1   0  11      159.45      158.51      2.62 o
   0   0  11        3.59        7.09      1.45 o
   1   0  11       21.61       26.95      1.21 o
   2   0  11       17.06       12.13      1.07 o
   3   0  11       71.95       60.26      1.33 o
   4   0  11      256.46      265.49      5.30 o
   5   0  11       45.04       62.69      2.09 o
   6   0  11        2.06        3.71      1.00 o
 -13   1  11        4.15        4.84      1.11 o
 -12   1  11        0.82        2.14      1.72 o
 -11   1  11       33.59       39.53      2.15 o
 -10   1  11      172.00      169.04      3.61 o
  -9   1  11      130.81      128.67      4.06 o
  -8   1  11       72.01       85.32      5.01 o
  -7   1  11      235.02      219.34      5.72 o
  -6   1  11      177.69      159.40      2.42 o
  -5   1  11       18.95       24.49      1.93 o
  -4   1  11      147.53      153.53      2.42 o
  -3   1  11       61.75       64.87      1.78 o
  -2   1  11      150.68      145.79      2.31 o
  -1   1  11       35.71       36.23      1.65 o
   0   1  11       15.49       15.34      1.15 o
   1   1  11      173.82      157.58      3.04 o
   2   1  11      132.97      120.54      2.64 o
   3   1  11       13.30       18.95      1.24 o
   4   1  11        9.37       11.44      1.17 o
   5   1  11       10.39       15.70      1.54 o
   6   1  11        7.84        7.15      1.46 o
 -12   2  11       10.73       13.24      2.12 o
 -11   2  11       15.75       15.63      1.70 o
 -10   2  11       95.81      100.82      2.87 o
  -9   2  11       15.55       18.07      1.97 o
  -8   2  11      303.54      285.98     10.66 o
  -7   2  11      117.56      131.28      2.94 o
  -6   2  11       91.12       84.17      3.90 o
  -5   2  11      138.68      124.91      2.81 o
  -4   2  11       25.59       25.27      2.29 o
  -3   2  11      145.55      152.49      3.23 o
  -2   2  11      178.83      165.19      2.24 o
  -1   2  11       67.82       68.54      3.37 o
   0   2  11      184.21      180.15      4.11 o
   1   2  11       44.88       45.42      1.53 o
   2   2  11       16.28       17.69      1.42 o
   3   2  11        2.27        3.34      0.75 o
   4   2  11       35.79       37.49      2.22 o
   5   2  11       14.15       14.72      1.26 o
   6   2  11       21.17       18.76      1.63 o
 -12   3  11       66.01       65.36      2.91 o
 -11   3  11       38.64       42.93      3.26 o
 -10   3  11      132.49      136.58      4.32 o
  -9   3  11       30.10       38.94      2.35 o
  -8   3  11       36.45       28.09      2.19 o
  -7   3  11       22.89       21.07      2.56 o
  -6   3  11       36.55       28.61      2.32 o
  -5   3  11        8.02       10.11      1.55 o
  -4   3  11       24.90       27.41      3.28 o
  -3   3  11      289.29      278.23      5.16 o
  -2   3  11      342.46      326.79      6.21 o
  -1   3  11       20.95       21.38      1.58 o
   0   3  11      290.47      286.71      7.67 o
   1   3  11       20.02       19.37      1.19 o
   2   3  11       13.28       15.93      1.56 o
   3   3  11        6.64        6.20      0.88 o
   4   3  11        6.81        4.04      0.96 o
   5   3  11        1.17        2.34      1.29 o
 -11   4  11       66.21       63.30      6.70 o
 -10   4  11       16.89       24.11      3.04 o
  -9   4  11       53.29       48.25      4.23 o
  -8   4  11       25.00       28.19      2.01 o
  -7   4  11       74.55       67.85      3.14 o
  -6   4  11      258.69      269.79      7.22 o
  -5   4  11        2.90        3.05      0.88 o
  -4   4  11       10.67        5.06      0.95 o
  -3   4  11      136.35      127.44      3.49 o
  -2   4  11       65.00       54.42      1.44 o
  -1   4  11       56.32       50.99      3.62 o
   0   4  11       18.52       16.82      1.47 o
   1   4  11        2.38        2.42      0.91 o
   2   4  11       22.78       27.28      1.38 o
   3   4  11       14.49       17.98      1.57 o
   4   4  11        2.24        2.27      1.20 o
 -10   5  11        3.48        4.46      1.43 o
  -9   5  11       91.00      107.17      8.10 o
  -8   5  11       11.05        5.76      3.09 o
  -7   5  11       76.36       70.61      6.73 o
  -6   5  11       12.92       14.33      1.98 o
  -5   5  11       27.35       32.37      2.44 o
  -4   5  11       10.00       10.02      1.57 o
  -3   5  11       21.22       17.49      1.95 o
  -2   5  11       16.33       16.78      1.29 o
  -1   5  11       47.88       52.50      2.01 o
   0   5  11       73.37       67.37      2.74 o
   1   5  11        1.23        1.78      1.06 o
   2   5  11       14.75       13.68      1.68 o
   3   5  11        2.65        4.77      1.23 o
  -9   6  11        5.43        7.48      2.31 o
  -8   6  11        4.13        7.82      2.12 o
  -7   6  11       13.02       23.21      3.72 o
  -6   6  11       25.06       30.59      1.95 o
  -5   6  11       11.26       18.62      3.35 o
  -4   6  11       20.96       21.50      2.32 o
  -3   6  11       19.72       21.77      1.92 o
  -2   6  11       33.01       33.48      1.94 o
  -1   6  11        3.48        4.01      2.32 o
   0   6  11        2.45        2.92      1.34 o
   1   6  11       12.34       10.04      1.59 o
   2   6  11       34.77       36.88      2.48 o
  -6   7  11        9.54       11.69      2.46 o
  -5   7  11       73.38       69.65      4.55 o
  -4   7  11       19.70       21.77      2.62 o
  -3   7  11       20.83       19.40      1.78 o
  -2   7  11        1.75        4.32      1.64 o
  -1   7  11        3.80        6.48      2.60 o
  -8  -6  12        4.38        4.30      1.27 o
  -7  -6  12       30.86       32.89      1.82 o
  -6  -6  12        9.74       10.73      1.37 o
  -5  -6  12       63.76       65.32      2.10 o
  -4  -6  12        0.56        2.37      0.85 o
  -3  -6  12       55.32       56.41      1.91 o
  -2  -6  12       22.48       26.92      1.74 o
  -1  -6  12       18.11       17.46      2.24 o
   0  -6  12       19.49       19.28      1.67 o
  -9  -5  12        7.99        6.05      1.69 o
  -8  -5  12       28.40       26.73      1.79 o
  -7  -5  12       28.43       24.17      1.37 o
  -6  -5  12       25.32       20.92      1.79 o
  -5  -5  12       43.50       42.95      1.94 o
  -4  -5  12       26.49       23.06      1.59 o
  -3  -5  12       45.34       38.44      2.00 o
  -2  -5  12       31.88       28.91      2.24 o
  -1  -5  12       59.06       52.68      2.77 o
   0  -5  12        3.57        6.67      1.06 o
   1  -5  12       81.02       82.06      2.79 o
   2  -5  12       19.13       18.51      1.65 o
 -11  -4  12       28.61       30.95      2.19 o
 -10  -4  12        5.27        6.89      1.39 o
  -9  -4  12       67.11       77.15      2.14 o
  -8  -4  12       34.02       33.06      2.17 o
  -7  -4  12       18.78       15.86      1.21 o
  -6  -4  12        6.67        5.44      0.98 o
  -5  -4  12       79.44       87.48      1.96 o
  -4  -4  12       34.92       34.93      1.74 o
  -3  -4  12       87.40       78.09      1.81 o
  -2  -4  12       13.24       13.49      1.11 o
  -1  -4  12       13.97       12.78      0.87 o
   0  -4  12       39.64       35.22      1.42 o
   1  -4  12        7.89        6.76      1.01 o
   2  -4  12       11.32       16.24      2.29 o
   3  -4  12        2.58        4.17      1.17 o
 -11  -3  12       21.46       24.34      2.00 o
 -10  -3  12       16.80       15.77      2.18 o
  -9  -3  12       14.68       16.96      1.54 o
  -8  -3  12       46.95       56.18      1.99 o
  -7  -3  12       94.72       98.48      2.69 o
  -6  -3  12      175.42      198.86      7.03 o
  -5  -3  12      402.11      397.22      4.36 o
  -4  -3  12      225.73      244.08      4.65 o
  -3  -3  12       78.76       64.80      1.56 o
  -2  -3  12       30.16       32.90      1.71 o
  -1  -3  12       44.79       51.24      1.35 o
   0  -3  12       19.54       22.93      1.10 o
   1  -3  12       29.60       27.68      1.73 o
   2  -3  12       14.18       16.23      1.47 o
   3  -3  12       18.74       18.52      1.79 o
   4  -3  12        4.72        5.31      1.84 o
 -12  -2  12       66.62       60.92      2.77 o
 -11  -2  12       17.26       16.39      1.38 o
 -10  -2  12       91.16       97.17      4.82 o
  -9  -2  12        4.83        6.74      1.02 o
  -8  -2  12       25.42       24.03      1.35 o
  -7  -2  12       98.19       89.77      3.35 o
  -6  -2  12       10.80       16.86      2.46 o
  -5  -2  12       30.26       28.11      1.91 o
  -4  -2  12       13.06       15.74      2.27 o
  -3  -2  12       34.66       26.49      2.02 o
  -2  -2  12       19.65       21.48      2.42 o
  -1  -2  12       32.24       29.75      2.03 o
   0  -2  12       39.46       42.85      1.84 o
   1  -2  12        5.77        6.67      1.16 o
   2  -2  12        2.41        4.16      0.92 o
   3  -2  12       31.04       35.60      2.39 o
   4  -2  12       25.39       32.79      2.12 o
 -12  -1  12       14.13       13.14      1.80 o
 -11  -1  12       34.34       32.76      1.40 o
 -10  -1  12        7.33        6.72      1.18 o
  -9  -1  12       59.11       51.79      2.32 o
  -8  -1  12       94.12       77.25      2.00 o
  -7  -1  12        1.16        3.57      1.15 o
  -6  -1  12       13.07       13.86      1.16 o
  -5  -1  12       30.43       31.86      1.79 o
  -4  -1  12       43.81       43.31      1.57 o
  -3  -1  12       28.41       19.88      1.53 o
  -2  -1  12      100.01       80.61      2.44 o
  -1  -1  12      302.38      333.94      3.63 o
   0  -1  12      138.22      130.40      3.33 o
   1  -1  12       27.14       31.56      1.69 o
   2  -1  12       21.96       25.54      1.81 o
   3  -1  12       35.15       35.60      2.04 o
   4  -1  12       22.37       22.03      1.40 o
   5  -1  12       19.42       25.35      1.71 o
 -12   0  12       25.14       26.95      3.39 o
 -11   0  12       36.12       28.95      1.93 o
 -10   0  12       75.45       74.71      2.06 o
  -9   0  12       54.23       46.21      2.48 o
  -8   0  12      109.80       92.61      2.48 o
  -7   0  12      197.24      188.97      2.63 o
  -6   0  12       48.84       44.65      1.76 o
  -5   0  12        1.14       16.17      1.32 o
  -4   0  12      116.09      114.95      2.10 o
  -3   0  12      264.23      267.81      4.58 o
  -2   0  12      189.92      182.11      2.86 o
  -1   0  12       13.13       13.86      1.12 o
   0   0  12      147.72      127.73      1.86 o
   1   0  12       39.07       44.60      1.61 o
   2   0  12        1.28        4.49      0.69 o
   3   0  12       36.74       39.95      1.38 o
   4   0  12        0.49        2.45      0.88 o
   5   0  12        7.08        6.17      1.21 o
 -12   1  12       13.85       16.91      1.89 o
 -11   1  12       34.07       33.98      2.19 o
 -10   1  12        7.64        7.03      1.36 o
  -9   1  12       57.36       49.48      3.37 o
  -8   1  12       98.50       84.33      3.04 o
  -7   1  12        1.21        3.86      0.97 o
  -6   1  12       14.55       12.91      1.83 o
  -5   1  12       30.27       37.59      1.82 o
  -4   1  12       44.76       45.20      1.71 o
  -3   1  12       30.16       25.12      1.59 o
  -2   1  12      101.10       86.60      2.59 o
  -1   1  12      299.50      335.36      5.10 o
   0   1  12      138.60      129.01      2.58 o
   1   1  12       26.65       29.02      1.91 o
   2   1  12       22.59       25.25      1.23 o
   3   1  12       35.79       33.78      1.45 o
   4   1  12       21.76       19.33      1.60 o
   5   1  12       19.30       22.04      1.86 o
 -12   2  12       68.75       58.09      2.31 o
 -11   2  12       17.26       17.98      1.97 o
 -10   2  12       93.43      103.18      2.63 o
  -9   2  12        4.81        8.88      2.14 o
  -8   2  12       25.39       31.87      2.18 o
  -7   2  12       97.06       88.13      2.39 o
  -6   2  12       11.00       16.30      1.61 o
  -5   2  12       30.43       26.27      1.85 o
  -4   2  12       14.29       14.94      1.39 o
  -3   2  12       33.68       25.91      1.61 o
  -2   2  12       21.44       17.85      1.35 o
  -1   2  12       31.61       28.89      2.15 o
   0   2  12       41.70       44.28      2.61 o
   1   2  12        5.54        6.13      0.95 o
   2   2  12        2.36        3.37      0.68 o
   3   2  12       31.42       33.23      1.59 o
   4   2  12       25.58       28.03      1.82 o
 -11   3  12       22.71       25.98      2.52 o
 -10   3  12       17.10       17.00      1.79 o
  -9   3  12       14.01       17.48      2.38 o
  -8   3  12       48.07       52.21      2.54 o
  -7   3  12       94.52      102.92      3.79 o
  -6   3  12      181.55      188.35      3.90 o
  -5   3  12      398.99      387.37     11.09 o
  -4   3  12      225.14      234.81      4.48 o
  -3   3  12       80.26       64.25      1.89 o
  -2   3  12       30.49       33.55      1.62 o
  -1   3  12       44.70       54.06      1.75 o
   0   3  12       19.97       22.79      1.32 o
   1   3  12       29.22       32.26      2.48 o
   2   3  12       14.72       15.02      1.23 o
   3   3  12       19.21       19.82      1.54 o
   4   3  12        4.53        5.65      1.34 o
 -11   4  12       28.65       28.08      2.43 o
 -10   4  12        4.80        9.18      1.90 o
  -9   4  12       68.90       81.43      3.87 o
  -8   4  12       34.36       36.07      2.22 o
  -7   4  12       18.73       19.96      1.96 o
  -6   4  12        6.66        3.94      1.11 o
  -5   4  12       81.35       88.09      4.52 o
  -4   4  12       36.42       33.96      1.49 o
  -3   4  12       89.46       80.42      4.06 o
  -2   4  12       12.29       12.59      1.35 o
  -1   4  12       13.62       14.96      1.44 o
   0   4  12       39.95       37.58      2.55 o
   1   4  12        7.83        5.29      1.01 o
   2   4  12       10.77       16.11      1.38 o
   3   4  12        2.50        4.98      1.21 o
  -9   5  12        8.00        5.53      1.92 o
  -8   5  12       27.39       31.87      2.37 o
  -7   5  12       28.39       28.62      2.44 o
  -6   5  12       26.50       21.53      1.70 o
  -5   5  12       42.78       39.68      2.77 o
  -4   5  12       26.64       23.01      1.52 o
  -3   5  12       44.95       39.35      1.83 o
  -2   5  12       32.10       28.92      1.66 o
  -1   5  12       59.01       50.65      2.63 o
   0   5  12        3.75        8.41      1.27 o
   1   5  12       80.79       86.97      5.80 o
   2   5  12       19.72       20.34      1.99 o
  -8   6  12        4.55        8.16      2.02 o
  -7   6  12       30.38       30.57      2.85 o
  -6   6  12        9.59        9.71      1.78 o
  -5   6  12       63.79       63.82      3.48 o
  -4   6  12        0.55        2.32      0.95 o
  -3   6  12       55.07       57.36      2.05 o
  -2   6  12       23.77       31.12      2.02 o
  -1   6  12       18.32       18.15      2.29 o
   0   6  12       20.51       21.94      2.28 o
  -5  -6  13       42.62       45.73      1.82 o
  -4  -6  13        4.81        6.09      1.06 o
  -3  -6  13        5.67        4.71      1.09 o
  -8  -5  13        7.54        3.73      0.90 o
  -7  -5  13       26.21       28.81      1.36 o
  -6  -5  13        2.18        2.28      0.80 o
  -5  -5  13       24.98       24.89      1.41 o
  -4  -5  13        3.85        2.85      0.91 o
  -3  -5  13       24.89       17.90      1.53 o
  -2  -5  13       18.45       17.69      1.35 o
  -1  -5  13       45.44       43.81      2.40 o
   0  -5  13        3.36        5.17      1.80 o
 -10  -4  13       16.54       20.14      1.97 o
  -9  -4  13       14.45       17.65      1.50 o
  -8  -4  13       60.60       67.16      1.82 o
  -7  -4  13        1.76        2.76      0.81 o
  -6  -4  13       50.87       48.29      1.63 o
  -5  -4  13       32.98       32.73      1.65 o
  -4  -4  13       18.97       18.99      1.34 o
  -3  -4  13       91.67       78.69      1.88 o
  -2  -4  13       46.90       42.74      1.46 o
  -1  -4  13       26.23       21.04      1.26 o
   0  -4  13       27.24       22.88      1.38 o
   1  -4  13       39.88       34.68      2.66 o
   2  -4  13       15.55       15.39      3.11 o
 -11  -3  13       21.92       21.23      1.89 o
 -10  -3  13        9.70        8.92      1.16 o
  -9  -3  13        7.78       11.18      1.76 o
  -8  -3  13       27.21       31.82      1.74 o
  -7  -3  13        2.13        5.69      1.24 o
  -6  -3  13       24.45       33.86      1.65 o
  -5  -3  13       55.08       48.25      1.96 o
  -4  -3  13        8.13       13.64      2.23 o
  -3  -3  13       29.05       37.69      1.72 o
  -2  -3  13       37.19       35.53      1.38 o
  -1  -3  13       15.31       15.10      1.01 o
   0  -3  13       69.06       70.66      2.10 o
   1  -3  13       19.93       21.85      1.45 o
   2  -3  13       45.85       44.81      1.56 o
   3  -3  13       15.14       17.60      1.43 o
 -11  -2  13        6.25        7.40      1.68 o
 -10  -2  13        8.64       10.73      1.94 o
  -9  -2  13       31.29       35.35      2.61 o
  -8  -2  13       62.01       61.80      4.54 o
  -7  -2  13       10.56       10.31      1.43 o
  -6  -2  13      122.50      121.42      2.03 o
  -5  -2  13       76.18       68.63      3.38 o
  -4  -2  13       11.73       10.48      1.46 o
  -3  -2  13      183.13      180.02      6.34 o
  -2  -2  13      196.31      196.84      4.88 o
  -1  -2  13       40.79       44.43      2.69 o
   0  -2  13       45.93       43.51      1.81 o
   1  -2  13       39.00       37.90      2.01 o
   2  -2  13        2.58        2.93      0.84 o
   3  -2  13       69.75       77.47      1.81 o
 -12  -1  13        4.17        6.88      1.56 o
 -11  -1  13       11.91       13.58      2.18 o
 -10  -1  13       25.52       27.76      1.71 o
  -9  -1  13        2.59        3.17      1.13 o
  -8  -1  13      137.01      147.85      2.74 o
  -7  -1  13       15.27       12.47      1.31 o
  -6  -1  13       43.46       37.74      2.61 o
  -5  -1  13      101.63      110.79      2.38 o
  -4  -1  13        6.66        4.45      0.99 o
  -3  -1  13      156.62      149.04      4.31 o
  -2  -1  13       25.64       20.06      1.88 o
  -1  -1  13       78.00       81.14      1.92 o
   0  -1  13       47.31       39.82      1.85 o
   1  -1  13       12.59       19.36      1.42 o
   2  -1  13       39.99       43.32      2.12 o
   3  -1  13       41.65       44.16      1.57 o
   4  -1  13       42.70       42.63      2.12 o
 -12   0  13        5.82        8.43      1.69 o
 -11   0  13       22.04       20.78      3.07 o
 -10   0  13        7.74        7.20      1.08 o
  -9   0  13       38.96       36.26      2.28 o
  -8   0  13       12.76       16.57      1.72 o
  -7   0  13        0.16        1.74      0.90 o
  -6   0  13      280.41      275.51      3.69 o
  -5   0  13       76.38       81.67      2.99 o
  -4   0  13        0.92        3.58      0.98 o
  -3   0  13        0.30        0.95      0.58 o
  -2   0  13        2.81        3.83      1.09 o
  -1   0  13       13.02       14.32      1.43 o
   0   0  13        1.73        3.52      0.91 o
   1   0  13       62.07       58.11      1.58 o
   2   0  13        3.47        6.25      1.17 o
   3   0  13       42.30       52.40      1.93 o
   4   0  13       32.44       37.61      2.75 o
 -12   1  13        3.70        5.37      1.39 o
 -11   1  13       12.16       11.71      1.64 o
 -10   1  13       26.44       27.32      1.91 o
  -9   1  13        2.36        3.82      1.25 o
  -8   1  13      137.27      150.24      3.59 o
  -7   1  13       13.90       15.02      1.60 o
  -6   1  13       43.08       45.92      2.67 o
  -5   1  13      103.14      112.04      3.54 o
  -4   1  13        6.26       12.01      3.62 o
  -3   1  13      154.08      159.14      7.27 o
  -2   1  13       26.91       27.95      1.55 o
  -1   1  13       77.50       79.90      2.24 o
   0   1  13       49.52       42.21      1.86 o
   1   1  13       12.55       17.31      1.35 o
   2   1  13       38.86       49.50      2.29 o
   3   1  13       42.31       49.17      1.51 o
   4   1  13       43.43       44.03      1.79 o
 -11   2  13        5.93        8.02      1.53 o
 -10   2  13        8.89        9.16      3.06 o
  -9   2  13       30.31       36.03      2.68 o
  -8   2  13       62.90       67.39      2.55 o
  -7   2  13       10.44       11.34      2.18 o
  -6   2  13      122.97      116.69      4.62 o
  -5   2  13       76.74       77.23      5.19 o
  -4   2  13       13.15       13.76      1.69 o
  -3   2  13      182.92      175.35      4.00 o
  -2   2  13      198.09      202.29      6.04 o
  -1   2  13       38.69       47.38      1.91 o
   0   2  13       45.44       41.32      1.56 o
   1   2  13       40.25       36.41      1.56 o
   2   2  13        2.50        1.74      0.51 o
   3   2  13       70.11       82.42      2.12 o
 -11   3  13       22.11       23.92      2.09 o
 -10   3  13        9.31        4.16      1.28 o
  -9   3  13        8.37       10.24      1.57 o
  -8   3  13       27.35       32.43      2.36 o
  -7   3  13        1.91        4.34      1.26 o
  -6   3  13       24.29       24.42      1.83 o
  -5   3  13       55.34       42.87      3.30 o
  -4   3  13        8.55        8.94      1.37 o
  -3   3  13       27.69       29.99      2.46 o
  -2   3  13       38.75       35.31      1.52 o
  -1   3  13       15.84       15.43      1.83 o
   0   3  13       67.84       74.83      3.58 o
   1   3  13       20.14       25.46      2.50 o
   2   3  13       45.64       49.02      1.72 o
   3   3  13       15.38       17.16      1.47 o
 -10   4  13       16.71       19.95      2.24 o
  -9   4  13       13.97       15.84      2.58 o
  -8   4  13       61.01       70.66      2.85 o
  -7   4  13        1.91        3.06      1.29 o
  -6   4  13       49.88       51.91      2.07 o
  -5   4  13       33.18       28.81      2.28 o
  -4   4  13       19.99       24.16      1.47 o
  -3   4  13       90.34       75.28      1.87 o
  -2   4  13       46.65       40.05      1.84 o
  -1   4  13       26.05       23.97      1.65 o
   0   4  13       27.10       29.15      1.86 o
   1   4  13       40.77       35.64      2.37 o
   2   4  13       15.88       18.98      1.54 o
  -8   5  13        7.09        7.19      1.71 o
  -7   5  13       27.42       32.50      2.22 o
  -6   5  13        2.12        4.03      1.14 o
  -5   5  13       24.49       27.44      1.72 o
  -4   5  13        4.11        3.58      1.02 o
  -3   5  13       25.45       22.66      1.75 o
  -2   5  13       17.96       19.87      1.92 o
  -1   5  13       45.89       47.72      2.53 o
   0   5  13        2.93        2.45      1.68 o
  -5   6  13       43.02       42.67      2.16 o
  -4   6  13        5.37        4.73      1.26 o
  -3   6  13        5.67        4.83      1.38 o
  -6  -5  14       12.84        8.90      1.05 o
  -5  -5  14       24.40       21.34      1.39 o
  -4  -5  14       31.08       26.92      2.01 o
  -3  -5  14       44.44       41.33      1.85 o
  -9  -4  14        5.44        6.75      1.14 o
  -8  -4  14        1.54        3.56      0.92 o
  -7  -4  14        2.29        4.09      1.03 o
  -6  -4  14        1.16        2.31      0.75 o
  -5  -4  14       33.32       31.49      1.88 o
  -4  -4  14       25.52       24.44      1.89 o
  -3  -4  14       52.73       47.07      2.21 o
  -2  -4  14       25.33       23.73      1.29 o
  -1  -4  14       34.93       32.28      1.86 o
   0  -4  14       27.78       25.18      1.61 o
 -10  -3  14        8.24       11.02      2.76 o
  -9  -3  14       21.54       24.12      1.59 o
  -8  -3  14       17.22       19.81      2.20 o
  -7  -3  14       93.49       96.52      4.64 o
  -6  -3  14        6.50        8.85      1.18 o
  -5  -3  14       10.67       15.91      1.29 o
  -4  -3  14       66.01       75.03      2.02 o
  -3  -3  14        0.67        1.33      1.04 o
  -2  -3  14       14.26       12.35      1.50 o
  -1  -3  14       13.72       17.45      1.28 o
   0  -3  14       13.73       18.35      1.36 o
   1  -3  14       53.10       56.04      1.94 o
 -10  -2  14       27.88       26.69      2.66 o
  -9  -2  14        9.68       14.00      2.34 o
  -8  -2  14        4.77        7.44      1.60 o
  -7  -2  14       37.55       43.93      3.37 o
  -6  -2  14       16.53       16.20      2.10 o
  -5  -2  14       65.63       65.02      1.81 o
  -4  -2  14       26.41       23.55      2.65 o
  -3  -2  14       77.38       78.95      2.99 o
  -2  -2  14       50.23       44.93      1.70 o
  -1  -2  14       37.77       39.16      2.87 o
   0  -2  14       35.54       36.13      1.84 o
   1  -2  14        5.23        6.42      1.01 o
   2  -2  14        6.31        5.89      1.04 o
 -11  -1  14        7.44        5.94      1.68 o
 -10  -1  14       17.22       21.07      1.58 o
  -9  -1  14       27.43       28.07      1.76 o
  -8  -1  14       33.21       31.38      2.01 o
  -7  -1  14       35.32       36.94      1.51 o
  -6  -1  14       76.60       69.88      2.27 o
  -5  -1  14       23.39       21.59      1.94 o
  -4  -1  14      215.27      224.01      3.88 o
  -3  -1  14      167.33      160.94      2.79 o
  -2  -1  14       35.59       35.52      1.88 o
  -1  -1  14       48.66       54.44      2.19 o
   0  -1  14       40.87       45.48      1.45 o
   1  -1  14       40.25       42.97      2.42 o
   2  -1  14        8.99       11.15      1.33 o
 -11   0  14        1.59       14.14      1.82 o
 -10   0  14       37.15       33.62      2.31 o
  -9   0  14        1.08        3.40      1.18 o
  -8   0  14       26.53       25.52      1.92 o
  -7   0  14      144.77      161.55      4.54 o
  -6   0  14      159.72      175.75      4.61 o
  -5   0  14       12.66       10.62      1.16 o
  -4   0  14       88.31       77.81      1.78 o
  -3   0  14      139.19      135.11      2.64 o
  -2   0  14        0.43        2.94      1.07 o
  -1   0  14       42.49       39.30      1.74 o
   0   0  14        7.03        8.85      1.14 o
   1   0  14        1.56        3.25      0.79 o
   2   0  14       61.22       78.78      3.43 o
 -11   1  14        8.00        9.91      1.73 o
 -10   1  14       16.90       18.85      2.76 o
  -9   1  14       26.70       34.85      2.15 o
  -8   1  14       33.95       30.13      1.87 o
  -7   1  14       35.98       37.67      2.81 o
  -6   1  14       75.15       62.84      2.27 o
  -5   1  14       23.27       29.38      2.89 o
  -4   1  14      215.52      243.89      5.05 o
  -3   1  14      167.94      165.78      3.75 o
  -2   1  14       36.63       37.40      2.83 o
  -1   1  14       47.61       52.72      3.28 o
   0   1  14       40.40       44.08      1.38 o
   1   1  14       41.20       45.07      1.89 o
   2   1  14        8.91       10.48      1.19 o
 -10   2  14       27.43       27.68      1.89 o
  -9   2  14        9.37       18.17      2.99 o
  -8   2  14        4.37        6.48      1.92 o
  -7   2  14       37.87       41.20      2.07 o
  -6   2  14       16.25       17.85      2.29 o
  -5   2  14       66.39       71.48      2.62 o
  -4   2  14       25.92       19.82      1.94 o
  -3   2  14       75.13       80.16      4.53 o
  -2   2  14       50.60       42.59      2.28 o
  -1   2  14       37.69       39.90      1.97 o
   0   2  14       36.19       38.15      1.72 o
   1   2  14        5.41        7.31      1.28 o
   2   2  14        6.57        7.03      1.24 o
 -10   3  14        8.07       11.90      1.82 o
  -9   3  14       20.78       21.58      2.43 o
  -8   3  14       17.13       16.22      1.40 o
  -7   3  14       92.90       91.69      2.54 o
  -6   3  14        6.84        6.59      1.35 o
  -5   3  14       10.66       10.68      1.33 o
  -4   3  14       66.66       66.85      1.64 o
  -3   3  14        0.63        1.14      0.84 o
  -2   3  14       14.38       12.00      1.29 o
  -1   3  14       13.46       19.24      1.89 o
   0   3  14       13.86       22.32      1.73 o
   1   3  14       53.16       53.46      3.16 o
  -9   4  14        5.31        7.91      1.68 o
  -8   4  14        1.40        4.83      1.23 o
  -7   4  14        1.93        2.63      1.02 o
  -6   4  14        1.19        4.91      1.14 o
  -5   4  14       33.42       32.20      1.74 o
  -4   4  14       25.13       29.07      1.88 o
  -3   4  14       52.33       49.37      2.23 o
  -2   4  14       24.71       26.58      2.96 o
  -1   4  14       34.74       34.74      2.29 o
   0   4  14       27.92       25.14      1.64 o
  -6   5  14       12.92       10.00      1.48 o
  -5   5  14       24.86       20.34      1.74 o
  -4   5  14       29.70       26.25      2.39 o
  -3   5  14       45.16       45.31      2.19 o
  -6  -4  15       22.98       21.17      1.60 o
  -5  -4  15        7.42        7.37      0.99 o
  -4  -4  15      121.37      131.64      2.44 o
  -3  -4  15        9.96        9.96      1.13 o
  -8  -3  15       14.90       18.45      1.80 o
  -7  -3  15        0.32        6.65      1.52 o
  -6  -3  15        6.45       10.35      1.36 o
  -5  -3  15       26.07       30.09      1.76 o
  -4  -3  15        2.01        3.76      1.07 o
  -3  -3  15       29.43       34.56      2.12 o
  -2  -3  15       36.43       41.08      1.52 o
  -1  -3  15       22.95       21.82      1.48 o
  -9  -2  15       72.30       62.38      3.68 o
  -8  -2  15        6.95        6.18      1.68 o
  -7  -2  15       15.42       17.41      2.19 o
  -6  -2  15       95.88      128.33      4.29 o
  -5  -2  15       33.75       42.29      3.42 o
  -4  -2  15       95.16      101.47      2.49 o
  -3  -2  15       11.41       21.51      2.14 o
  -2  -2  15       61.43       67.14      1.58 o
  -1  -2  15       21.44       25.16      1.37 o
   0  -2  15       17.68       19.07      1.28 o
 -10  -1  15        8.84       12.50      1.93 o
  -9  -1  15       22.50       21.81      2.53 o
  -8  -1  15       79.78       76.15      2.51 o
  -7  -1  15       22.38       22.40      1.42 o
  -6  -1  15      104.00       98.72      2.07 o
  -5  -1  15        1.16        2.55      0.79 o
  -4  -1  15       10.06       10.83      1.46 o
  -3  -1  15        6.90        5.63      0.94 o
  -2  -1  15        4.28        6.15      1.48 o
  -1  -1  15        1.11        2.94      0.75 o
   0  -1  15        9.29       11.09      1.16 o
 -10   0  15        0.43        1.79      0.99 o
  -9   0  15       54.00       51.61      2.49 o
  -8   0  15       14.31       13.42      1.40 o
  -7   0  15        9.70        4.84      1.28 o
  -6   0  15      160.57      185.67      2.79 o
  -5   0  15       22.13       24.07      1.37 o
  -4   0  15       69.54       67.04      2.00 o
  -3   0  15        7.34        9.63      1.73 o
  -2   0  15      159.50      173.99      2.33 o
  -1   0  15        0.23        2.75      0.85 o
   0   0  15       25.58       28.96      1.51 o
 -10   1  15        7.99       12.82      1.64 o
  -9   1  15       22.37       22.61      2.10 o
  -8   1  15       79.14       82.30      2.49 o
  -7   1  15       22.81       25.92      2.58 o
  -6   1  15      103.82      105.89      3.53 o
  -5   1  15        1.55        4.79      0.85 o
  -4   1  15        9.99       12.87      1.63 o
  -3   1  15        7.68        8.95      1.56 o
  -2   1  15        4.34        5.34      0.85 o
  -1   1  15        1.27        3.97      0.80 o
   0   1  15        9.56        9.24      1.42 o
  -9   2  15       73.33       64.99      3.68 o
  -8   2  15        7.21        7.31      1.50 o
  -7   2  15       16.22       16.06      2.06 o
  -6   2  15       95.51      116.76      4.09 o
  -5   2  15       34.12       41.66      4.25 o
  -4   2  15       94.04      102.37      3.48 o
  -3   2  15       11.51       21.42      3.04 o
  -2   2  15       62.17       68.53      2.24 o
  -1   2  15       21.23       18.11      1.80 o
   0   2  15       17.53       16.64      1.42 o
  -8   3  15       15.31       17.19      1.90 o
  -7   3  15        0.40        5.55      1.85 o
  -6   3  15        6.28        6.97      1.41 o
  -5   3  15       26.58       30.68      1.94 o
  -4   3  15        1.92        2.91      0.98 o
  -3   3  15       29.30       32.53      2.04 o
  -2   3  15       36.30       40.62      3.02 o
  -1   3  15       22.97       22.51      1.59 o
  -6   4  15       22.57       20.64      1.63 o
  -5   4  15        7.59       11.81      1.55 o
  -4   4  15      120.67      129.30      2.89 o
  -3   4  15       10.14       13.41      1.50 o
  -7  -2  16        4.69       14.33      2.33 o
  -6  -2  16       55.70       73.55      6.94 o
  -5  -2  16       83.76       94.74      3.44 o
  -4  -2  16        1.19        5.93      1.08 o
  -3  -2  16       39.94       49.21      2.84 o
  -8  -1  16        3.81        7.53      1.87 o
  -7  -1  16      100.19      107.48      4.13 o
  -6  -1  16        9.50        7.88      1.69 o
  -5  -1  16       10.75       11.23      1.31 o
  -4  -1  16       64.13       68.54      1.97 o
  -3  -1  16        3.19        2.72      0.99 o
  -2  -1  16       20.32       18.69      1.31 o
  -8   0  16       10.55        7.11      1.68 o
  -7   0  16       36.27       44.35      1.86 o
  -6   0  16       60.64       53.13      3.35 o
  -5   0  16      109.82      128.96      2.36 o
  -4   0  16      125.18      138.92      4.48 o
  -3   0  16        2.26        3.45      0.92 o
  -2   0  16        9.30       10.86      1.10 o
  -8   1  16        3.76       11.79      2.54 o
  -7   1  16      100.06      111.98      3.68 o
  -6   1  16       10.22       11.66      1.99 o
  -5   1  16       11.29       14.30      1.92 o
  -4   1  16       63.67       71.75      2.45 o
  -3   1  16        3.13        4.53      1.02 o
  -2   1  16       19.80       20.05      1.47 o
  -7   2  16        4.34        8.41      1.56 o
  -6   2  16       54.08       63.48      2.35 o
  -5   2  16       84.69      100.03      7.30 o
  -4   2  16        1.19        4.54      1.02 o
  -3   2  16       39.73       45.16      1.77 o
 
